# Supplementary material for: Evaluating the role of coherent delocalized phonon-like modes in DNA cyclization
Source: Sci Rep. 2017 Aug 29;7:9731. doi: 10.1038/s41598-017-09537-y (PMC5575098; doi:10.1038/s41598-017-09537-y)
Supplement: Supplementary file 1 — Supplementary Tables S1-S5 [file 41598_2017_9537_MOESM1_ESM.xls]

## Sheet: Table S1
Table S1: 86 Sequences with experimentally measured J factors.
ID	Sequence Name	Reference for experimental measurements	Nucleotide Sequence
1	CA_325bp	(Cloutier and Widom, 2005) [14]	AATTTTTTTGATTCGGTAATCTCCGAACAGAAGGAAGAACGAAGGAAGGAGCACAGACTTAGATTGGTATATATACCATATGTAGTGTTGAAGAAACATGAAATTGCCCAGTATTCTTAACCCAACTGCACAGAACAAAAACCTGCAGGAAACGAAGATAAATCATGTCGAAAGCTACATATAAGGAACGTGCTGCTACTCATCCTAGTCCTGTTGCTGCCAAGCTATTTAATATCATGCACGAAAAGCAAACAAACTTGTGTGCTTCATTGGATGTTCGTACCACCAAGGAATTACTGGAGTTAGTTGAAGCATTAGGTCCCAA
2	CA_322bp	(Cloutier and Widom, 2005)[14]	GGCCGCTCTAGAACTAGTGGATCCCCCGGGCTGCAGGAATTCGATATCAAGCTTATCGATACCGTCGACCTCGAGGGGGGGCCCGGTACCCAGCTTTTGTTCCCTTTAGTGAGGGTTAATTCCGAGCTTGGCGTAATCATGGTCATAGCTGTTTCCTGTGTGAAATTGTTATCCGCTCACAATTCCACACAACATAGGAGCCGGAAGCATAAAGTGTAAAGCCTGGGGTGCCTAATGAGTGAGGTAACTCACATTAATTGCGTTGCGCTCACTGCCCGCTTTCCAGTCGGGAAACCTGTCGTGCCAGCTGCATTAATGAATC
3	CA_94bp	(Cloutier and Widom, 2005)[14]	GGCCGTCCCAGCAAGCTCCAGGTGCGCCCAAACGGCTGCAGACGCCCTGCACGGCAGCCCAAGCGCACCCAGAGCCCCCTCTCCGGAATTCACC
4	E13_116bp	(Cloutier and Widom, 2005)[14]	GGCCGGCGGAGGCTGCTGCGTTCGGTAAGGTGCGATGGCCTCATCAAGGCGCCATATAAGATCACTCGTAGTGAAAACCTACCCTTCATTTAATGTTGATCGCCAGCCGACGACGC
5	E13_105bp	(Cloutier and Widom, 2005)[14]	GGCCGGGCTGCTGCGTTCGGTAAGGTGCGATGGCCTCATCAAGGCGCCATATAAGATCACTCGTAGTGAAAACCTACCCTTCATTTAATGTTGATCGCCAGCCGC
6	E13_102bp	(Cloutier and Widom, 2005)[14]	GGCCGGCTGCTGCGTTCGGTAAGGTGCGATGGCCTCATCAAGGCGCCATATAAGATCACTCGTAGTGAAAACCTACCCTTCATTTAATGTTGATCGCCAGCC
7	E13_99bp	(Cloutier and Widom, 2005)[14]	GGCCGCGGCCGCTGCGTTCGGTAAGGTGCGATGGCCTCATCAAGGCGCCATATAAGATCACTCGTAGTGAAAACCTACCCTTCATTTAATGTTGATCGC
8	E13_95bp	(Cloutier and Widom, 2005)[14]	GGCCGCGCTGCGTTCGGTAAGGTGCGATGGCCTCATCAAGGCGCCATATAAGATCACTCGTAGTGAAAACCTACCCTTCATTTAATGTTGATCGC
9	E13_94bp	(Cloutier and Widom, 2005)[14]	GGCCGTGCGTTCGGTAAGGTGCGATGGCCTCATCAAGGCGCCATATAAGATCACTCGTAGTGAAAACCTACCCTTCATTTAATGTTGATCGCCC
10	E8_116bp	(Cloutier and Widom, 2005)[14]	GGCCGGCGGAGGCTGCTGCGTAGAACTACTTTTATTTATCGCCTCCACGGTGCTGATCCCCTGTGCTGTTGGCCGTGTTATCTCGAGTTAGTACGACGTCCGCCAGCCGACGACGC
11	E8_105bp	(Cloutier and Widom, 2005)[14]	GGCCGTGCTGCGTAGAACTACTTTTATTTATCGCCTCCACGGTGCTGATCCCCTGTGCTGTTGGCCGTGTTATCTCGAGTTAGTACGACGTCCGCCAGCCGACGC
12	E8_104bp	(Cloutier and Widom, 2005)[14]	GGCCGGCTGCGTAGAACTACTTTTATTTATCGCCTCCACGGTGCTGATCCCCTGTGCTGTTGGCCGTGTTATCTCGAGTTAGTACGACGTCCGCCAGCCGACGC
13	E8_100bp	(Cloutier and Widom, 2005)[14]	GGCCGGAGGCTGCTGCGTAGAACTACTTTTATTTATCGCCTCCACGGTGCTGATCCCCTGTGCTGTTGGCCGTGTTATCTCGAGTTAGTACGACGTCCGC
14	E8_98bp	(Cloutier and Widom, 2005)[14]	GGCCGAGGCTGCTGCGTAGAACTACTTTTATTTATCGCCTCCACGGTGCTGATCCCCTGTGCTGTTGGCCGTGTTATCTCGAGTTAGTACGACGTCCC
15	E8_96bp	(Cloutier and Widom, 2005)[14]	GGCCGAGGCTGCTGCGTAGAACTACTTTTATTTATCGCCTCCACGGTGCTGATCCCCTGTGCTGTTGGCCGTGTTATCTCGAGTTAGTACGACGTC
16	E8_95bp	(Cloutier and Widom, 2005)[14]	GGCCGGGCTGCTGCGTAGAACTACTTTTATTTATCGCCTCCACGGTGCTGATCCCCTGTGCTGTTGGCCGTGTTATCTCGAGTTAGTACGACGTC
17	E8_94bp	(Cloutier and Widom, 2005)[14]	GGCCGTGCGTAGAACTACTTTTATTTATCGCCTCCACGGTGCTGATCCCCTGTGCTGTTGGCCGTGTTATCTCGAGTTAGTACGACGTCCGCCC
18	E8_92bp	(Cloutier and Widom, 2005)[14]	GGCCGCTGCTGCGTAGAACTACTTTTATTTATCGCCTCCACGGTGCTGATCCCCTGTGCTGTTGGCCGTGTTATCTCGAGTTAGTACGACGC
19	E8_89bp	(Cloutier and Widom, 2005)[14]	GGCCGGCTGCGTAGAACTACTTTTATTTATCGCCTCCACGGTGCTGATCCCCTGTGCTGTTGGCCGTGTTATCTCGAGTTAGTACGACC
20	E6_116bp	(Cloutier and Widom, 2005)[14]	GGCCGGCGGAGGCTGCTGCGCACGAAATGCTATGCCGAAGATTGGATGGACATGCTTATAAAAGGAATCCCCAGAGGTAATCCTTGATCTGATGATGATCCGCCAGCCGACGACGC
21	E6_105bp	(Cloutier and Widom, 2005)[14]	GGCCGGCTGCTGCGCACGAAATGCTATGCCGAAGATTGGATGGACATGCTTATAAAAGGAATCCCCAGAGGTAATCCTTGATCTGATGATGATCCGCCAGCCGAC
22	E6_99bp	(Cloutier and Widom, 2005)[14]	GGCCGGCTGCGCACGAAATGCTATGCCGAAGATTGGATGGACATGCTTATAAAAGGAATCCCCAGAGGTAATCCTTGATCTGATGATGATCCGCCAGCC
23	E6_96bp	(Cloutier and Widom, 2005)[14]	GGCCGCTGCGCACGAAATGCTATGCCGAAGATTGGATGGACATGCTTATAAAAGGAATCCCCAGAGGTAATCCTTGATCTGATGATGATCCGCCAC
24	E6_95bp	(Cloutier and Widom, 2005)[14]	GGCCGTGCGCACGAAATGCTATGCCGAAGATTGGATGGACATGCTTATAAAAGGAATCCCCAGAGGTAATCCTTGATCTGATGATGATCCGCCAC
25	E6_94bp	(Cloutier and Widom, 2005)[14]	GGCCGTGCGCACGAAATGCTATGCCGAAGATTGGATGGACATGCTTATAAAAGGAATCCCCAGAGGTAATCCTTGATCTGATGATGATCCGCCC
26	E6_93bp	(Cloutier and Widom, 2005)[14]	GGCCGGCGCACGAAATGCTATGCCGAAGATTGGATGGACATGCTTATAAAAGGAATCCCCAGAGGTAATCCTTGATCTGATGATGATCCGCCC
27	5S_105bp	(Cloutier and Widom, 2005)[14]	GGCCGGTCATAACATCCCTGACCCTTTAAATAGCTTAACTTTCATCAAGCAAGAGCCTACGACCATACCATGCTGAATATACCGGTTCTCGTCCGATCACCGAAC
28	5S_99bp	(Cloutier and Widom, 2005)[14]	GGCCGTAACATCCCTGACCCTTTAAATAGCTTAACTTTCATCAAGCAAGAGCCTACGACCATACCATGCTGAATATACCGGTTCTCGTCCGATCACCGC
29	5S_97bp	(Cloutier and Widom, 2005)[14]	GGCCGATAACATCCCTGACCCTTTAAATAGCTTAACTTTCATCAAGCAAGAGCCTACGACCATACCATGCTGAATATACCGGTTCTCGTCCGATCAC
30	5S_95bp	(Cloutier and Widom, 2005)[14]	GGCCGAACATCCCTGACCCTTTAAATAGCTTAACTTTCATCAAGCAAGAGCCTACGACCATACCATGCTGAATATACCGGTTCTCGTCCGATCAC
31	5S_94bp	(Cloutier and Widom, 2005)[14]	GGCCGACATCCCTGACCCTTTAAATAGCTTAACTTTCATCAAGCAAGAGCCTACGACCATACCATGCTGAATATACCGGTTCTCGTCCGATCAC
32	5S_93bp	(Cloutier and Widom, 2005)[14]	GGCCGCATCCCTGACCCTTTAAATAGCTTAACTTTCATCAAGCAAGAGCCTACGACCATACCATGCTGAATATACCGGTTCTCGTCCGATCAC
33	5S_90bp	(Cloutier and Widom, 2005)[14]	GGCCGTCCCTGACCCTTTAAATAGCTTAACTTTCATCAAGCAAGAGCCTACGACCATACCATGCTGAATATACCGGTTCTCGTCCGATCC
34	TA_105bp	(Cloutier and Widom, 2005)[14]	GGCCGTTAATTGGTCGTAGCAAGCTCTAGCACCGCTTAAACGCACGTACGCGCTGTCTACCGCGTTTTAACCGCCAATAGGATTACTTACTAGTCTCTAGGCACC
35	TA_104bp	(Cloutier and Widom, 2005)[14]	GGCCGTTAATTGGTCGTAGCAAGCTCTAGCACCGCTTAAACGCACGTACGCGCTGTCTACCGCGTTTTAACCGCCAATAGGATTACTTACTAGTCTCTAGGCAC
36	TA_101bp	(Cloutier and Widom, 2005)[14]	GGCCGTAATTGGTCGTAGCAAGCTCTAGCACCGCTTAAACGCACGTACGCGCTGTCTACCGCGTTTTAACCGCCAATAGGATTACTTACTAGTCTCTAGGC
37	TA_100bp	(Cloutier and Widom, 2005)[14]	GGCCGTAATTGGTCGTAGCAAGCTCTAGCACCGCTTAAACGCACGTACGCGCTGTCTACCGCGTTTTAACCGCCAATAGGATTACTTACTAGTCTCTAGC
38	TA_98bp	(Cloutier and Widom, 2005)[14]	GGCCGTAATTGGTCGTAGCAAGCTCTAGCACCGCTTAAACGCACGTACGCGCTGTCTACCGCGTTTTAACCGCCAATAGGATTACTTACTAGTCTCTC
39	TA_96bp	(Cloutier and Widom, 2005)[14]	GGCCGAATTGGTCGTAGCAAGCTCTAGCACCGCTTAAACGCACGTACGCGCTGTCTACCGCGTTTTAACCGCCAATAGGATTACTTACTAGTCTCC
40	TA_95bp	(Cloutier and Widom, 2005)[14]	GGCCGATTGGTCGTAGCAAGCTCTAGCACCGCTTAAACGCACGTACGCGCTGTCTACCGCGTTTTAACCGCCAATAGGATTACTTACTAGTCTCC
41	TA_94bp	(Cloutier and Widom, 2005)[14]	GGCCGGGTCGTAGCAAGCTCTAGCACCGCTTAAACGCACGTACGCGCTGTCTACCGCGTTTTAACCGCCAATAGGATTACTTACTAGTCTCTAC
42	TA_93bp	(Cloutier and Widom, 2005)[14]	GGCCGTTGGTCGTAGCAAGCTCTAGCACCGCTTAAACGCACGTACGCGCTGTCTACCGCGTTTTAACCGCCAATAGGATTACTTACTAGTCTC
43	TA_92bp	(Cloutier and Widom, 2005)[14]	GGCCGTTGGTCGTAGCAAGCTCTAGCACCGCTTAAACGCACGTACGCGCTGTCTACCGCGTTTTAACCGCCAATAGGATTACTTACTAGTCC
44	TA_90bp	(Cloutier and Widom, 2005)[14]	GGCCGTGGTCGTAGCAAGCTCTAGCACCGCTTAAACGCACGTACGCGCTGTCTACCGCGTTTTAACCGCCAATAGGATTACTTACTAGTC
45	TA_89bp	(Cloutier and Widom, 2005)[14]	GGCCGGGTCGTAGCAAGCTCTAGCACCGCTTAAACGCACGTACGCGCTGTCTACCGCGTTTTAACCGCCAATAGGATTACTTACTAGTC
46	S67BP	(Vafabakhsh and Ha, 2012) [18]	CGATCATGGAGTTATATCTGAGGGAAACTGGACTGATAGGAGTGGAGGTGGCAAAGT
47	S69BP	(Vafabakhsh and Ha, 2012) [18]	CGATCATGGAGTTATATCTGAGGGAAACTGGGTACTGATAGGAGTGGAGGTGGCAAAGT
48	S71BP	(Vafabakhsh and Ha, 2012) [18]	CGATCATGGAGTTATATCTGAGGGAAGATTAACTGACTGATAGGAGTGGAGGTGGCAAAGT
49	S73BP	(Vafabakhsh and Ha, 2012) [18]	CGATCATGGAGTTATATCTGAGGGAAGATTAACTGGTACTGATAGGAGTGGAGGTGGCAAAGT
50	S74BP	(Vafabakhsh and Ha, 2012) [18]	CGATCATGGAGTTATATCTGAGGGAAATTCAACTGGGTACTGATAGGAGTGGAGGTGGCAAAGT
51	S76BP	(Vafabakhsh and Ha, 2012) [18]	CGATCATGGAGTTATATCTGAGGGAAGATTCAACTGGAGTACTGATAGGAGTGGAGGTGGCAAAGT
52	S93BP	(Vafabakhsh and Ha, 2012) [18]	CGATCATGGAGTTATATCTGAGGGAATTATGAAGAGGATACTGAAGATTAACTGGGTACTGATAGGAGTGGAGGTGGCAAAGT
53	S94BP	(Vafabakhsh and Ha, 2012) [18]	CGATCATGGAGTTATATCTGAGGGAAATTATGAAGAGGATACTGAAGATTAACTGGGTACTGATAGGAGTGGAGGTGGCAAAGT
54	S97BP	(Vafabakhsh and Ha, 2012) [18]	CGATCATGGAGTTATATCTGAGGGATACAATTATGAAGAGGATACTGAAGATTAACTGGGTACTGATAGGAGTGGAGGTGGCAAAGT
55	S99BP	(Vafabakhsh and Ha, 2012) [18]	CGATCATGGAGTTATATCTGAGGGATCTACAATTATGAAGAGGATACTGAAGATTAACTGGGTACTGATAGGAGTGGAGGTGGCAAAGT
56	S101BP	(Vafabakhsh and Ha, 2012) [18]	CGATCATGGAGTTATATCTGAGGGACATCTACAATTATGAAGAGGATACTGAAGATTAACTGGGTACTGATAGGAGTGGAGGTGGCAAAGT
57	S103BP	(Vafabakhsh and Ha, 2012) [18]	CGATCATGGAGTTATATCTGAGGGATGCATCTACAATTATGAAGAGGATACTGAAGATTAACTGGGTACTGATAGGAGTGGAGGTGGCAAAGT
58	S105BP	(Vafabakhsh and Ha, 2012) [18]	CGATCATGGAGTTATATCTGAGGGACTTGCATCTACAATTATGAAGAGGATACTGAAGATTAACTGGGTACTGATAGGAGTGGAGGTGGCAAAGT
59	S106BP	(Vafabakhsh and Ha, 2012) [18]	CGATCATGGAGTTATATCTGAGGGATCTTGCATCTACAATTATGAAGAGGATACTGAAGATTAACTGGGTACTGATAGGAGTGGAGGTGGCAAAGT
60	S201BP	(Vafabakhsh and Ha, 2012) [18]	CGATCATGGAGTTATATCTGAGGGATAGTCATGCTTCGACCCGATATGGCAAGAATAACAGGAATTATGGTGGCTGCTCAACATGCGGGAGAGTAGGCTTCTGCTGTGCATGGACCCTTTTCTTGCATCTACAATTATGAAGAGGATACTGAAGATTAACTGGGTACTGATAGGAGTGGAGGTGGCAAAGT
61	TA_63bp	(Vafabakhsh and Ha, 2012) [18]	AGCTCTAGCACCGCTTAAACGCACGTACGCGCTGTCTACCGCGTTTTAACCGCCAATAGGATT
62	E817_63bp	(Vafabakhsh and Ha, 2012) [18]	TTTTATTTATCGCCTCCACGGTGCTTTTTTTTTTTTTTTTTGGCCGTGTTATCTCGAGTTAGT
63	E838_63bp	(Vafabakhsh and Ha, 2012) [18]	TTTTATTTATCGTTTTTTTTTTTTTTTTTTTTTTTTTTTTTTTTTTTTTTATCTCGAGTTAGT
64	E8A10_63bp	(Vafabakhsh and Ha, 2012) [18]	TTTTATTTATCGCCTCCACGGTGCTGTTTTTTTTTTCTGTTGGCCGTGTTATCTCGAGTTAGT
65	E8A26_63bp	(Vafabakhsh and Ha, 2012) [18]	TTTTATTTATCGCCTCCTTTTTTTTTTTTTTTTTTTTTTTTTTCCGTGTTATCTCGAGTTAGT
66	ACAT_201bp	(Geggier and Vologodskii, 2010)[17]	AGCTTACACATATATACACATACATATACACACACATATACTGCAGACATACACATATATACACATACATACACACATACATATATATACACACACATATACATACATATACATACATACATATATACACACATACATACACATATATATACACATACACATACATACACACATATACATATACATACACATATACACATA
67	ACCAGG_201bp	(Geggier and Vologodskii, 2010)[17]	AGCTTACCAGGAGGACCACCAGGACCACCACCAGGAGGAGCTGCAGACCAGGACCACCAGGAGGACCAGGAGGAGGACCACCACCAGGACCACCAGGACCAGGAGGAGGACCACCAGGACCACCAGGAGGAGGACCACCAGGACCAGGAGGACCACCACCAGGAGGAGGACCACCAGGACCAGGAGGACCAGGACCACCAA
68	ACGAGC_199bp	(Geggier and Vologodskii, 2010)[17]	AGCTTAGCACGACGAGCAGCACGAGCAGCAGCACGACGCTGCAGAGCAGCACGACGACGAGCACGAGCAGCACGACGAGCACGAGCAGCAGCACGAGCACGACGAGCAGCACGACGAGCAGCACGACGAGCACGACGACGAGCAGCAGCACGAGCAGCACGAGCACGACGACGAGCACGAGCAGCACGAGCAGCACGAA
69	AGC_199bp	(Geggier and Vologodskii, 2010)[17]	AGCTTAGCAGCAGCAGCAGCTAGCAGCAGCAGCCTGCAGAGCAGCAGCAGCAGCTAGCAGCAGCAGCAGCAAGCAGCAGCAGCAGCGAGCAGCAGCAGCAGCTAGCAGCAGCAGCAGCAAGCAGCAGCAGCAGCGAGCAGCAGCAGCAGCTAGCAGCAGCAGCAGCAAGCAGCAGCAGCAGCGAGCAGCAGCAGCAGCA
70	CAA_200bp	(Geggier and Vologodskii, 2010)[17]	AGCTTACAACAACAACAACCTGCAGAACCAACAACAAGCACAACAACAACAACAACAAGAACAACAACAACAACAACCAACAACAACAACAACAACCAACAACAACAAGCAACAACAACAACAACAACCAACAACAACAACCAACAACAACAACCAACAACAACAACAGCAACAACAACAACAACAAGAACAACAAGAAA
71	CAACTT_198bp	(Geggier and Vologodskii, 2010)[17]	AGCTTCAACTTCTTCAACAACAACTTCTTCTTCAACTCTGCAGCAACTTCTTCAACAACTTCAACTTCTTCAACAACAACTTCTTCTTCAACAACTTCAACAACTTCTTCAACTTCAACAACTTCTTCAACTTCAACTTCTTCAACAACAACTTCTTCAACTTCTTCAACAACTTCAACTTCAACAACTTCTTCAACA
72	AGAT_200bp	(Geggier and Vologodskii, 2010)[17]	AGCTTAGAGATATATAGAGATAGATATAGAGAGAGATATCTGCAGAGATAGAGATATATAGAGATAGATAGAGAGATAGATATATATAGAGAGAGATATAGATAGATATAGATAGATAGATATATAGAGAGATAGATAGAGATATATATAGAGATAGAGATAGATAGAGAGATATAGATATAGATAGAGATATAGAGATA
73	CAGT_200bp	(Geggier and Vologodskii, 2010)[17]	AGCTTCAGTCAGTCAGTCTGACAGTCAGTCAGTCAGTCAGTCAGTCTGCAGCAGTCAGTCAGTCAGTCAGTCAGTCAGTCTGACAGTCAGTCAGTCAGTCAGTCAGTCAGTCAGTCTGACAGTCAGTCAGTCAGTCAGTCAGTCAGTCAGTCAGTCTGACAGTCAGTCAGTCAGTCAGTCTGACAGTCAGTCAGTCAGTA
74	LPL1_200bp	(Geggier and Vologodskii, 2010)[17]	AGCTTTAGTAGCCTAGTAGCCTAGAGTCTCCGCTGCCATTGCCCTACCTGCAGTAGTAGCCTAGTAGCCTAGTAGCCTAGTAGCCTAGTAGCCTAGTAGCCTAGTAGCCTAGTAGCCTAGTAGCCTAGTAGCCTAGTAGCCTAGTAGCCTAGTAGCCTAGTAGCCTAGTAGCCTAGTAGCCTAGTAGCCTAGTAGACTAA
75	CATCTA_200bp	(Geggier and Vologodskii, 2010)[17]	AGCTTCATCTACTACATCATCATCTACTACATCTACATCCTGCAGCATCATCTACTACATCTACTACTACATCATCATCTACATCTACTACATCATCTACTACATCATCTACTACATCATCTACATCTACATCTACTACATCATCTACTACATCATCATCTACTACATCTACTACATCTACATCATCTACTACATCATCA
76	HPL1_198bp	(Geggier and Vologodskii, 2010)[17]	AGCTTCGATTGCGCATTCGATTGGAGTCTCCGCTGCCATTGCATTCTGCAGCGATTCGGCATTCGATTCGCGCATTCGATTCGCATTCGATTCGGCATTCGATTCGGCATTCGATTCGCATTCGATTCATTCATTCGATTCGGCATTCGATTCGGCATTCGATTGCGATTGCATTCGGCATTCGATTCGGCGATTCAA
77	HPL2_198bp	(Geggier and Vologodskii, 2010)[17]	AGCTTACGACGAACGACGACGAACGACGAACGAACGACGAACGCTGCAGACGACGAACGACGAACGACGACGAACGAACGACGACGAACGACGAACGACGACGAACGACGACGAACGACGAGACGAACGAACGACGACGAACGACGAACGACGACGAACGACGAACGACGAACGACGACGAACGAACGACGAACGACA
78	LPL2_201bp	(Geggier and Vologodskii, 2010)[17]	AGCTTGCATAGGCATTAGCCATGCATAGGCATATGGCATTAGGCACTGCAGGGCCATAGGCATGCATAGGCATAGGCCATGGCATAGGCATTAGGCATGCATAGGCATAGGCATGGCATAGGCATTAGGCATGCATAGGCATAGGCATGGCATAGGCATTAGGCATGCATAGGCATGGCATAGGCCATGGCATAGGCATTA
79	R6-1_126bp	(Rosanio et al., 2015)[23]	AGCTTCAGCGATGAGATGAGGCTTTCACCCCAGTCTGAAGACAAACGATGCTATATGGCGATAATACCAATAGGAGCTGTCAGTCGCGAAGACTCCATGGTACTCATCCCTATCTGGTGGGAAACA
80	R6-2_126bp	(Rosanio et al., 2015)[23]	AGCTTCAGCGATGAGATGAGCCCACCAGACCCTCCCACAGCACACAGACGCGTGTCGCGAAGGTCAAAAAAGACTCAATATATGCAATTACGAGGGGTCTTGTGTACCGTTATCTGGTGGGAAACA
81	R6-3_126bp	(Rosanio et al., 2015)[23]	AGCTTCAGCGATGAGATGAGGGCCTAAATTCTGGCAACTCCACACGCATTTACCCCCTTAACACTCTAGACCTTCAGAATTATAGGCCGCAGGATACAAATAAGGAGCAATATCTGGTGGGAAACA
82	R6-4_126bp	(Rosanio et al., 2015)[23]	AGCTTCAGCGATGAGATGAGCCCAAAAACGCCCTATAAAGTAGCATGTTATCGAACTGGGATCTAGGGAATTGCCTAAATATTCACATAGCAATAGGGGAATGGCTGTTTTATCTGGTGGGAAACA
83	R6-5_126bp	(Rosanio et al., 2015)[23]	AGCTTCAGCGATGAGATGAGTGTCATTTAGAAGGTGCCGAATTCACGTTTCTTTAGCCGAAGGGGCAAAAACGCTCCTATAGACAGTCTCAAATTATAAAATATGTTAATTATCTGGTGGGAAACA
84	R6-6_126bp	(Rosanio et al., 2015)[23]	AGCTTCAGCGATGAGATGAGGGTCAGGTTTTTGGGCTTCTCGTCGCCTCCACGGCGCCTCTATTGATAGAAAGACCCGGTGCCCGGCCATTTTAGGGCCCAAAATACCTTTATCTGGTGGGAAACA
85	9M_126bp	(Rosanio et al., 2015)[23]	AGCTTCAGCGATGAGATGAGCGCCCAAATACGCCCAAATACGCCCAAATACGCCCAAATACGCCCAAATACGCCCAAATACGCCCAAATACGCCCAAATACGCCCAAATATATCTGGTGGGAAACA
86	12M_126bp	(Rosanio et al., 2015)[23]	AGCTTCGCCCAAATACGCCCAAATACGCCCAAATACGCCCAAATACGCCCAAATACGCCCAAATACGCCCAAATACGCCCAAATACGCCCAAATACGCCCAAATACGCCCAAATACGCCCAAATAA
* J-factors calculated as less than 1.00E-15 are reported as 1.00E-15.

## Sheet: Table S2
Table S2: EPBD profiles for each sequence.
Sequence ID	1	2	3	4	5	6	7	8	9	10	11	12	13	14	15	16	17	18	19	20	21	22	23	24	25	26	27	28	29	30	31	32	33	34	35	36	37	38	39	40	41	42	43	44	45	46	47	48	49
Sequence Name	CA_325bp	CA_322bp	CA_94bp	E13_116bp	E13_105bp	E13_102bp	E13_99bp	E13_95bp	E13_94bp	E8_116bp	E8_105bp	E8_104bp	E8_100bp	E8_98bp	E8_96bp	E8_95bp	E8_94bp	E8_92bp	E8_89bp	E6_116bp	E6_105bp	E6_99bp	E6_96bp	E6_95bp	E6_94bp	E6_93bp	5S_105bp	5S_99bp	5S_97bp	5S_95bp	5S_94bp	5S_93bp	5S_90bp	TA_105bp	TA_104bp	TA_101bp	TA_100bp	TA_98bp	TA_96bp	TA_95bp	TA_94bp	TA_93bp	TA_92bp	TA_90bp	TA_89bp	S67BP	S69BP	S71BP	S73BP
	0.0004	0.0001	0.0001	0.0001	0.0001	0.0001	0.0001	0.0001	0.0001	0.0001	0.0001	0.0001	0.0001	0.0001	0.0001	0.0001	0.0001	0.0001	0.0001	0.0001	0.0001	0.0001	0.0001	0.0001	0.0001	0.0001	0.0001	0.0001	0.0001	0.0001	0.0001	0.0001	0.0001	0.0001	0.0001	0.0001	0.0001	0.0001	0.0001	0.0001	0.0001	0.0001	0.0001	0.0001	0.0001	0.0003	0.0003	0.0003	0.0003
	0.0007	0.0002	0.0001	0.0001	0.0001	0.0001	0.0001	0.0001	0.0001	0.0001	0.0001	0.0001	0.0001	0.0001	0.0002	0.0001	0.0001	0.0001	0.0001	0.0001	0.0001	0.0001	0.0001	0.0001	0.0001	0.0001	0.0002	0.0002	0.0002	0.0002	0.0002	0.0001	0.0002	0.0002	0.0002	0.0002	0.0002	0.0002	0.0002	0.0002	0.0001	0.0002	0.0001	0.0001	0.0001	0.0003	0.0004	0.0004	0.0004
	0.0009	0.0002	0.0002	0.0001	0.0001	0.0001	0.0001	0.0001	0.0002	0.0001	0.0002	0.0001	0.0002	0.0002	0.0002	0.0001	0.0001	0.0002	0.0001	0.0001	0.0001	0.0001	0.0001	0.0002	0.0002	0.0001	0.0002	0.0003	0.0003	0.0002	0.0002	0.0002	0.0002	0.0003	0.0003	0.0003	0.0002	0.0003	0.0002	0.0002	0.0002	0.0002	0.0002	0.0002	0.0002	0.0005	0.0005	0.0005	0.0005
	0.0012	0.0003	0.0002	0.0001	0.0002	0.0002	0.0001	0.0001	0.0002	0.0002	0.0002	0.0002	0.0002	0.0002	0.0002	0.0002	0.0002	0.0002	0.0002	0.0002	0.0002	0.0002	0.0001	0.0002	0.0002	0.0001	0.0003	0.0004	0.0004	0.0003	0.0003	0.0002	0.0003	0.0004	0.0004	0.0004	0.0004	0.0004	0.0004	0.0003	0.0002	0.0003	0.0003	0.0002	0.0003	0.0006	0.0007	0.0007	0.0007
	0.0015	0.0003	0.0003	0.0002	0.0002	0.0002	0.0001	0.0001	0.0002	0.0002	0.0002	0.0002	0.0003	0.0002	0.0002	0.0002	0.0002	0.0002	0.0002	0.0002	0.0002	0.0002	0.0002	0.0002	0.0002	0.0002	0.0004	0.0005	0.0005	0.0004	0.0004	0.0003	0.0003	0.0005	0.0005	0.0005	0.0004	0.0005	0.0004	0.0004	0.0003	0.0003	0.0003	0.0003	0.0003	0.0008	0.0008	0.0008	0.0008
	0.0017	0.0004	0.0003	0.0002	0.0002	0.0002	0.0001	0.0001	0.0003	0.0002	0.0002	0.0002	0.0003	0.0003	0.0003	0.0002	0.0003	0.0002	0.0002	0.0002	0.0002	0.0002	0.0001	0.0002	0.0002	0.0002	0.0005	0.0006	0.0007	0.0005	0.0005	0.0003	0.0004	0.0006	0.0006	0.0006	0.0006	0.0006	0.0006	0.0005	0.0003	0.0004	0.0004	0.0003	0.0004	0.001	0.001	0.0009	0.001
	0.0017	0.0005	0.0004	0.0002	0.0002	0.0002	0.0001	0.0002	0.0003	0.0002	0.0002	0.0002	0.0004	0.0003	0.0003	0.0003	0.0003	0.0002	0.0003	0.0002	0.0002	0.0002	0.0001	0.0002	0.0002	0.0002	0.0006	0.0007	0.0008	0.0006	0.0006	0.0004	0.0005	0.0008	0.0008	0.0007	0.0007	0.0007	0.0006	0.0005	0.0004	0.0004	0.0004	0.0004	0.0004	0.0011	0.0011	0.001	0.0011
	0.0018	0.0007	0.0004	0.0002	0.0002	0.0002	0.0001	0.0002	0.0003	0.0003	0.0003	0.0003	0.0004	0.0003	0.0003	0.0003	0.0004	0.0003	0.0003	0.0002	0.0002	0.0002	0.0002	0.0002	0.0002	0.0002	0.0009	0.0009	0.001	0.0007	0.0007	0.0004	0.0006	0.0009	0.001	0.0008	0.0008	0.0008	0.0007	0.0006	0.0005	0.0005	0.0005	0.0004	0.0005	0.0012	0.0012	0.0011	0.0012
	0.0018	0.0009	0.0004	0.0003	0.0002	0.0002	0.0001	0.0002	0.0004	0.0003	0.0003	0.0003	0.0004	0.0003	0.0003	0.0003	0.0005	0.0003	0.0003	0.0003	0.0002	0.0002	0.0002	0.0002	0.0002	0.0003	0.001	0.001	0.0011	0.0008	0.0007	0.0006	0.0007	0.001	0.0011	0.0009	0.0009	0.0009	0.0008	0.0007	0.0005	0.0005	0.0005	0.0005	0.0006	0.0013	0.0013	0.0013	0.0013
	0.0017	0.0011	0.0004	0.0003	0.0002	0.0002	0.0002	0.0002	0.0004	0.0003	0.0004	0.0004	0.0004	0.0003	0.0003	0.0003	0.0006	0.0003	0.0004	0.0003	0.0002	0.0002	0.0002	0.0003	0.0003	0.0003	0.0011	0.001	0.0011	0.0008	0.0008	0.0007	0.0007	0.001	0.0011	0.0009	0.0009	0.0009	0.0008	0.0007	0.0006	0.0006	0.0006	0.0005	0.0006	0.0014	0.0014	0.0015	0.0014
	0.0016	0.0012	0.0004	0.0004	0.0002	0.0003	0.0002	0.0003	0.0005	0.0003	0.0005	0.0005	0.0004	0.0003	0.0003	0.0003	0.0008	0.0004	0.0005	0.0003	0.0002	0.0002	0.0003	0.0003	0.0003	0.0004	0.0012	0.001	0.0011	0.0008	0.0009	0.0008	0.0008	0.001	0.0011	0.0009	0.0009	0.0009	0.0008	0.0007	0.0006	0.0006	0.0006	0.0005	0.0006	0.0016	0.0016	0.0016	0.0016
	0.0015	0.0013	0.0004	0.0004	0.0002	0.0003	0.0002	0.0003	0.0006	0.0003	0.0005	0.0006	0.0004	0.0004	0.0003	0.0003	0.0011	0.0005	0.0006	0.0003	0.0002	0.0003	0.0003	0.0004	0.0004	0.0005	0.0012	0.001	0.001	0.0009	0.0009	0.0008	0.0009	0.001	0.001	0.0009	0.0008	0.0008	0.0008	0.0007	0.0006	0.0006	0.0006	0.0005	0.0006	0.0017	0.0017	0.0018	0.0018
	0.0015	0.0013	0.0004	0.0004	0.0003	0.0003	0.0002	0.0003	0.0007	0.0003	0.0006	0.0008	0.0004	0.0004	0.0004	0.0004	0.0013	0.0005	0.0008	0.0003	0.0002	0.0003	0.0004	0.0005	0.0005	0.0005	0.0012	0.001	0.001	0.0009	0.0009	0.0009	0.001	0.0009	0.0009	0.0008	0.0008	0.0008	0.0007	0.0007	0.0007	0.0006	0.0006	0.0005	0.0006	0.0018	0.0018	0.0018	0.0019
	0.0015	0.0013	0.0005	0.0004	0.0003	0.0004	0.0002	0.0004	0.0007	0.0003	0.0008	0.001	0.0004	0.0005	0.0004	0.0005	0.0016	0.0006	0.0011	0.0003	0.0003	0.0004	0.0005	0.0006	0.0006	0.0006	0.0011	0.001	0.001	0.0009	0.001	0.001	0.0012	0.0008	0.0009	0.0008	0.0007	0.0007	0.0007	0.0007	0.0007	0.0006	0.0006	0.0006	0.0006	0.0019	0.0018	0.0019	0.002
	0.0015	0.0012	0.0005	0.0003	0.0003	0.0004	0.0003	0.0005	0.0007	0.0003	0.001	0.0013	0.0004	0.0005	0.0005	0.0005	0.0017	0.0009	0.0013	0.0003	0.0003	0.0005	0.0006	0.0007	0.0007	0.0007	0.0011	0.001	0.001	0.0009	0.001	0.0011	0.0014	0.0008	0.0008	0.0008	0.0007	0.0007	0.0007	0.0007	0.0007	0.0007	0.0006	0.0006	0.0007	0.0019	0.0019	0.002	0.002
	0.0014	0.0012	0.0005	0.0003	0.0004	0.0005	0.0003	0.0006	0.0007	0.0003	0.0013	0.0015	0.0005	0.0006	0.0006	0.0006	0.0019	0.0011	0.0015	0.0002	0.0003	0.0006	0.0007	0.0007	0.0007	0.0007	0.001	0.001	0.001	0.001	0.0011	0.0013	0.0016	0.0008	0.0008	0.0007	0.0006	0.0007	0.0007	0.0007	0.0007	0.0007	0.0006	0.0006	0.0007	0.0019	0.0018	0.002	0.002
	0.0014	0.0012	0.0005	0.0003	0.0004	0.0006	0.0004	0.0006	0.0007	0.0004	0.0015	0.0016	0.0006	0.0007	0.0007	0.0008	0.002	0.0013	0.0017	0.0002	0.0004	0.0007	0.0007	0.0008	0.0008	0.0008	0.001	0.0011	0.001	0.0011	0.0013	0.0014	0.0017	0.0007	0.0007	0.0007	0.0006	0.0007	0.0007	0.0007	0.0007	0.0006	0.0006	0.0006	0.0007	0.0018	0.0018	0.0019	0.0019
	0.0014	0.0011	0.0005	0.0004	0.0005	0.0007	0.0004	0.0007	0.0007	0.0004	0.0016	0.0018	0.0006	0.0009	0.0009	0.001	0.0023	0.0015	0.0018	0.0002	0.0005	0.0007	0.0008	0.0009	0.0009	0.0008	0.0009	0.0012	0.001	0.0012	0.0014	0.0016	0.0019	0.0007	0.0006	0.0007	0.0006	0.0007	0.0007	0.0006	0.0007	0.0006	0.0006	0.0007	0.0007	0.0016	0.0017	0.0018	0.0017
	0.0014	0.0011	0.0005	0.0004	0.0006	0.0007	0.0006	0.0007	0.0006	0.0005	0.0017	0.0019	0.0008	0.0011	0.0011	0.0012	0.0024	0.0017	0.0019	0.0002	0.0006	0.0008	0.0008	0.0009	0.0009	0.0007	0.001	0.0013	0.0011	0.0014	0.0016	0.0017	0.0021	0.0007	0.0006	0.0007	0.0006	0.0007	0.0007	0.0006	0.0007	0.0007	0.0007	0.0007	0.0007	0.0016	0.0016	0.0017	0.0017
	0.0014	0.001	0.0005	0.0004	0.0007	0.0007	0.0006	0.0007	0.0006	0.0005	0.0019	0.0021	0.001	0.0013	0.0013	0.0014	0.0025	0.0018	0.0021	0.0002	0.0007	0.0009	0.0008	0.0008	0.0008	0.0006	0.001	0.0015	0.0013	0.0016	0.0017	0.0019	0.0021	0.0007	0.0006	0.0007	0.0006	0.0007	0.0007	0.0006	0.0007	0.0007	0.0007	0.0007	0.0007	0.0015	0.0014	0.0016	0.0016
	0.0013	0.0009	0.0004	0.0004	0.0007	0.0007	0.0007	0.0006	0.0005	0.0006	0.002	0.0022	0.0013	0.0015	0.0015	0.0016	0.0026	0.0019	0.0023	0.0003	0.0007	0.0008	0.0007	0.0007	0.0008	0.0007	0.001	0.0016	0.0015	0.0017	0.0019	0.0021	0.0021	0.0007	0.0006	0.0007	0.0006	0.0007	0.0007	0.0007	0.0006	0.0007	0.0007	0.0007	0.0007	0.0014	0.0013	0.0015	0.0015
	0.0012	0.0008	0.0004	0.0005	0.0007	0.0007	0.0007	0.0006	0.0005	0.0008	0.0021	0.0023	0.0014	0.0016	0.0016	0.0017	0.0026	0.0021	0.0024	0.0003	0.0008	0.0008	0.0007	0.0008	0.0008	0.0007	0.0011	0.0017	0.0017	0.0019	0.002	0.0021	0.002	0.0007	0.0006	0.0007	0.0007	0.0007	0.0007	0.0007	0.0006	0.0006	0.0007	0.0007	0.0006	0.0013	0.0013	0.0015	0.0015
	0.0012	0.0008	0.0003	0.0006	0.0007	0.0007	0.0007	0.0006	0.0005	0.001	0.0022	0.0024	0.0016	0.0018	0.0018	0.0019	0.0026	0.0023	0.0024	0.0004	0.0009	0.0007	0.0007	0.0008	0.0008	0.0007	0.0013	0.0019	0.0018	0.002	0.002	0.0021	0.0019	0.0007	0.0006	0.0007	0.0007	0.0007	0.0007	0.0007	0.0006	0.0006	0.0007	0.0006	0.0006	0.0013	0.0013	0.0015	0.0015
	0.0011	0.0007	0.0003	0.0007	0.0007	0.0006	0.0007	0.0006	0.0005	0.0012	0.0023	0.0024	0.0017	0.0019	0.0019	0.0021	0.0025	0.0024	0.0025	0.0005	0.0008	0.0007	0.0008	0.0008	0.0008	0.0007	0.0015	0.002	0.0019	0.0021	0.002	0.002	0.002	0.0007	0.0007	0.0007	0.0007	0.0007	0.0007	0.0006	0.0005	0.0006	0.0007	0.0006	0.0006	0.0012	0.0012	0.0015	0.0015
	0.0011	0.0006	0.0003	0.0007	0.0006	0.0006	0.0006	0.0005	0.0005	0.0014	0.0024	0.0024	0.0019	0.002	0.0021	0.0022	0.0023	0.0025	0.0025	0.0005	0.0008	0.0007	0.0008	0.0008	0.0008	0.0008	0.0016	0.0021	0.0021	0.0021	0.0019	0.0019	0.0019	0.0007	0.0006	0.0007	0.0006	0.0007	0.0006	0.0006	0.0005	0.0005	0.0006	0.0006	0.0006	0.0012	0.0011	0.0016	0.0015
	0.0011	0.0005	0.0003	0.0007	0.0005	0.0005	0.0006	0.0005	0.0005	0.0016	0.0023	0.0023	0.0021	0.0022	0.0022	0.0023	0.0019	0.0025	0.0024	0.0006	0.0007	0.0007	0.0008	0.0008	0.0008	0.0008	0.0018	0.0021	0.0022	0.0021	0.0019	0.0019	0.0019	0.0007	0.0006	0.0007	0.0006	0.0006	0.0006	0.0006	0.0004	0.0005	0.0006	0.0005	0.0005	0.0011	0.0011	0.0017	0.0017
	0.0011	0.0004	0.0003	0.0007	0.0005	0.0005	0.0005	0.0005	0.0006	0.0017	0.0023	0.0021	0.0022	0.0023	0.0023	0.0024	0.0016	0.0025	0.0022	0.0007	0.0007	0.0008	0.0008	0.0009	0.0009	0.0009	0.0019	0.002	0.0022	0.002	0.0019	0.0019	0.0018	0.0006	0.0006	0.0006	0.0006	0.0006	0.0006	0.0005	0.0005	0.0005	0.0006	0.0005	0.0006	0.0011	0.0011	0.0018	0.0017
	0.0012	0.0004	0.0004	0.0007	0.0005	0.0005	0.0005	0.0005	0.0006	0.0019	0.0021	0.0018	0.0023	0.0023	0.0024	0.0024	0.0013	0.0024	0.0019	0.0008	0.0007	0.0008	0.0009	0.001	0.0009	0.001	0.002	0.0019	0.0021	0.002	0.0019	0.0018	0.0017	0.0006	0.0006	0.0006	0.0006	0.0006	0.0006	0.0005	0.0005	0.0005	0.0006	0.0006	0.0006	0.0011	0.0011	0.0018	0.0018
	0.0012	0.0004	0.0004	0.0007	0.0005	0.0005	0.0005	0.0006	0.0006	0.002	0.0018	0.0014	0.0024	0.0024	0.0025	0.0024	0.0011	0.0022	0.0015	0.0008	0.0007	0.0008	0.001	0.0011	0.0011	0.0011	0.0021	0.0019	0.002	0.002	0.0018	0.0017	0.0018	0.0006	0.0005	0.0006	0.0005	0.0006	0.0005	0.0005	0.0006	0.0005	0.0006	0.0006	0.0006	0.0011	0.0011	0.0018	0.0018
	0.0012	0.0004	0.0004	0.0006	0.0005	0.0005	0.0005	0.0006	0.0007	0.0022	0.0014	0.0011	0.0024	0.0024	0.0024	0.0023	0.001	0.0019	0.0012	0.0008	0.0008	0.0009	0.0011	0.0012	0.0011	0.0011	0.0021	0.0019	0.002	0.0019	0.0017	0.0017	0.0018	0.0006	0.0005	0.0005	0.0005	0.0005	0.0005	0.0005	0.0006	0.0005	0.0007	0.0006	0.0006	0.0011	0.001	0.0018	0.0017
	0.0012	0.0004	0.0004	0.0005	0.0005	0.0005	0.0005	0.0007	0.0007	0.0023	0.0012	0.001	0.0024	0.0024	0.0023	0.0021	0.0008	0.0015	0.0011	0.0007	0.0008	0.001	0.0012	0.0012	0.0012	0.0012	0.002	0.0018	0.002	0.0019	0.0017	0.0017	0.0017	0.0005	0.0005	0.0005	0.0005	0.0005	0.0005	0.0006	0.0006	0.0006	0.0007	0.0007	0.0007	0.0011	0.001	0.0017	0.0016
	0.0013	0.0004	0.0004	0.0005	0.0005	0.0006	0.0005	0.0007	0.0008	0.0024	0.001	0.0009	0.0024	0.0022	0.0021	0.0017	0.0007	0.0012	0.001	0.0007	0.0008	0.0011	0.0012	0.0013	0.0012	0.0012	0.0019	0.0017	0.0019	0.0019	0.0018	0.0017	0.0016	0.0005	0.0004	0.0006	0.0005	0.0005	0.0006	0.0006	0.0006	0.0006	0.0007	0.0007	0.0007	0.0011	0.001	0.0017	0.0015
	0.0013	0.0005	0.0004	0.0005	0.0006	0.0006	0.0005	0.0007	0.0007	0.0025	0.001	0.0008	0.0022	0.0018	0.0018	0.0014	0.0006	0.0011	0.0008	0.0007	0.0009	0.0011	0.0012	0.0013	0.0012	0.0012	0.0019	0.0017	0.0018	0.0019	0.0018	0.0017	0.0015	0.0006	0.0005	0.0006	0.0005	0.0006	0.0006	0.0006	0.0006	0.0006	0.0007	0.0007	0.0006	0.0011	0.001	0.0016	0.0015
	0.0013	0.0005	0.0004	0.0005	0.0006	0.0006	0.0006	0.0008	0.0007	0.0024	0.0008	0.0006	0.0018	0.0014	0.0014	0.0011	0.0005	0.001	0.0007	0.0007	0.001	0.0012	0.0013	0.0012	0.0012	0.0011	0.0019	0.0017	0.0017	0.0019	0.0017	0.0016	0.0014	0.0006	0.0005	0.0006	0.0006	0.0006	0.0006	0.0006	0.0006	0.0006	0.0007	0.0006	0.0006	0.0012	0.0011	0.0015	0.0014
	0.0013	0.0006	0.0004	0.0004	0.0007	0.0006	0.0006	0.0008	0.0006	0.0024	0.0007	0.0006	0.0015	0.0012	0.0012	0.001	0.0005	0.0009	0.0006	0.0008	0.0011	0.0012	0.0012	0.0012	0.0011	0.0011	0.0018	0.0017	0.0018	0.0019	0.0016	0.0015	0.0013	0.0006	0.0005	0.0006	0.0006	0.0006	0.0006	0.0006	0.0005	0.0006	0.0006	0.0006	0.0005	0.0012	0.0012	0.0014	0.0014
	0.0013	0.0007	0.0003	0.0004	0.0007	0.0007	0.0006	0.0008	0.0006	0.0022	0.0006	0.0005	0.0012	0.001	0.001	0.0009	0.0004	0.0007	0.0005	0.0008	0.0011	0.0011	0.0011	0.0012	0.0011	0.0011	0.0017	0.0016	0.0018	0.0018	0.0016	0.0014	0.0012	0.0007	0.0006	0.0006	0.0006	0.0006	0.0006	0.0006	0.0005	0.0006	0.0006	0.0005	0.0005	0.0012	0.0012	0.0014	0.0013
	0.0012	0.0009	0.0003	0.0005	0.0008	0.0007	0.0006	0.0008	0.0005	0.0019	0.0006	0.0005	0.001	0.0009	0.001	0.0008	0.0004	0.0007	0.0005	0.0008	0.0012	0.0011	0.0011	0.0012	0.0011	0.0011	0.0017	0.0015	0.0017	0.0016	0.0015	0.0013	0.0011	0.0007	0.0006	0.0006	0.0007	0.0006	0.0006	0.0006	0.0004	0.0006	0.0005	0.0005	0.0004	0.0012	0.0012	0.0014	0.0013
	0.0012	0.001	0.0003	0.0005	0.0008	0.0007	0.0007	0.0007	0.0005	0.0015	0.0005	0.0005	0.0009	0.0008	0.0008	0.0006	0.0004	0.0006	0.0005	0.0009	0.0012	0.0011	0.0011	0.0011	0.001	0.0011	0.0017	0.0014	0.0016	0.0016	0.0014	0.0012	0.001	0.0007	0.0006	0.0006	0.0006	0.0006	0.0005	0.0005	0.0004	0.0005	0.0005	0.0004	0.0004	0.0012	0.0012	0.0013	0.0013
	0.0012	0.0012	0.0003	0.0006	0.0008	0.0007	0.0007	0.0007	0.0006	0.0012	0.0005	0.0005	0.0008	0.0007	0.0007	0.0006	0.0004	0.0005	0.0005	0.001	0.0011	0.0011	0.0011	0.0011	0.001	0.0012	0.0017	0.0014	0.0015	0.0015	0.0013	0.0011	0.0009	0.0007	0.0006	0.0006	0.0006	0.0005	0.0005	0.0005	0.0003	0.0005	0.0005	0.0004	0.0004	0.0012	0.0011	0.0013	0.0014
	0.0012	0.0013	0.0003	0.0006	0.0008	0.0006	0.0007	0.0006	0.0006	0.001	0.0005	0.0005	0.0007	0.0006	0.0006	0.0005	0.0004	0.0005	0.0005	0.001	0.0011	0.0011	0.0011	0.0012	0.001	0.0012	0.0017	0.0013	0.0015	0.0014	0.0012	0.001	0.0009	0.0006	0.0006	0.0005	0.0005	0.0005	0.0005	0.0005	0.0003	0.0004	0.0004	0.0004	0.0003	0.0011	0.0011	0.0013	0.0014
	0.0011	0.0014	0.0003	0.0007	0.0007	0.0006	0.0007	0.0006	0.0007	0.0009	0.0005	0.0004	0.0006	0.0006	0.0006	0.0005	0.0005	0.0005	0.0005	0.0011	0.0011	0.001	0.0011	0.0012	0.0011	0.0013	0.0016	0.0012	0.0014	0.0013	0.001	0.0009	0.0008	0.0006	0.0005	0.0005	0.0005	0.0005	0.0004	0.0004	0.0003	0.0004	0.0004	0.0004	0.0003	0.001	0.0011	0.0012	0.0014
	0.001	0.0015	0.0003	0.0007	0.0006	0.0005	0.0006	0.0006	0.0008	0.0008	0.0004	0.0005	0.0005	0.0005	0.0005	0.0005	0.0005	0.0005	0.0005	0.0011	0.0011	0.0011	0.0011	0.0013	0.0011	0.0014	0.0015	0.0011	0.0013	0.0012	0.001	0.0009	0.0008	0.0005	0.0005	0.0004	0.0004	0.0004	0.0004	0.0004	0.0003	0.0004	0.0004	0.0003	0.0003	0.0009	0.001	0.0012	0.0014
	0.001	0.0016	0.0003	0.0008	0.0006	0.0005	0.0006	0.0006	0.0009	0.0006	0.0005	0.0005	0.0005	0.0005	0.0005	0.0005	0.0006	0.0005	0.0005	0.0012	0.001	0.0011	0.0012	0.0014	0.0012	0.0016	0.0014	0.001	0.0012	0.0011	0.0009	0.0008	0.0008	0.0005	0.0004	0.0004	0.0004	0.0004	0.0004	0.0004	0.0003	0.0003	0.0003	0.0003	0.0003	0.0009	0.0009	0.0012	0.0013
	0.001	0.0015	0.0003	0.0007	0.0006	0.0006	0.0005	0.0007	0.0011	0.0006	0.0005	0.0005	0.0005	0.0005	0.0005	0.0005	0.0006	0.0005	0.0006	0.0012	0.001	0.0011	0.0013	0.0015	0.0014	0.0017	0.0013	0.0009	0.0011	0.0011	0.0009	0.0008	0.0008	0.0004	0.0004	0.0004	0.0004	0.0004	0.0003	0.0003	0.0003	0.0003	0.0003	0.0003	0.0003	0.0008	0.0009	0.0011	0.0013
	0.001	0.0015	0.0003	0.0007	0.0006	0.0006	0.0005	0.0008	0.0013	0.0005	0.0005	0.0005	0.0005	0.0005	0.0005	0.0005	0.0006	0.0005	0.0006	0.0011	0.001	0.0013	0.0015	0.0016	0.0015	0.0018	0.0012	0.0009	0.001	0.001	0.0008	0.0007	0.0008	0.0004	0.0004	0.0004	0.0004	0.0003	0.0003	0.0003	0.0003	0.0003	0.0003	0.0003	0.0003	0.0008	0.0009	0.001	0.0013
	0.0009	0.0015	0.0003	0.0007	0.0006	0.0006	0.0006	0.001	0.0015	0.0005	0.0006	0.0006	0.0004	0.0004	0.0005	0.0005	0.0007	0.0005	0.0006	0.0011	0.0011	0.0014	0.0016	0.0017	0.0016	0.002	0.0011	0.0009	0.001	0.0009	0.0008	0.0007	0.0008	0.0004	0.0004	0.0003	0.0003	0.0003	0.0003	0.0003	0.0003	0.0003	0.0003	0.0003	0.0003	0.0007	0.0008	0.0009	0.0012
	0.0009	0.0015	0.0003	0.0006	0.0007	0.0007	0.0006	0.0012	0.0017	0.0004	0.0006	0.0006	0.0004	0.0005	0.0005	0.0005	0.0007	0.0006	0.0007	0.0011	0.0012	0.0015	0.0017	0.0019	0.0018	0.0022	0.001	0.0008	0.0009	0.0009	0.0007	0.0007	0.0008	0.0003	0.0003	0.0003	0.0003	0.0003	0.0003	0.0003	0.0003	0.0003	0.0003	0.0003	0.0003	0.0007	0.0007	0.0009	0.0011
	0.0009	0.0015	0.0003	0.0005	0.0008	0.0009	0.0006	0.0014	0.0017	0.0004	0.0007	0.0007	0.0004	0.0005	0.0005	0.0006	0.0007	0.0006	0.0007	0.001	0.0013	0.0016	0.0019	0.002	0.002	0.0023	0.001	0.0008	0.0009	0.0008	0.0007	0.0007	0.0008	0.0003	0.0003	0.0003	0.0003	0.0003	0.0003	0.0003	0.0004	0.0003	0.0003	0.0004	0.0003	0.0007	0.0007	0.0008	0.001
	0.0008	0.0014	0.0003	0.0005	0.0009	0.0011	0.0008	0.0016	0.0017	0.0004	0.0007	0.0007	0.0005	0.0006	0.0006	0.0006	0.0006	0.0006	0.0007	0.001	0.0014	0.0018	0.0021	0.002	0.0021	0.0023	0.001	0.0008	0.0008	0.0008	0.0008	0.0007	0.0008	0.0003	0.0003	0.0003	0.0003	0.0003	0.0003	0.0003	0.0004	0.0003	0.0003	0.0004	0.0004	0.0006	0.0007	0.0007	0.001
	0.0008	0.0014	0.0003	0.0006	0.0011	0.0013	0.0009	0.0017	0.0015	0.0004	0.0007	0.0006	0.0005	0.0006	0.0006	0.0006	0.0006	0.0007	0.0007	0.001	0.0016	0.002	0.0022	0.002	0.0021	0.0022	0.0009	0.0008	0.0007	0.0009	0.0008	0.0007	0.0008	0.0003	0.0003	0.0003	0.0003	0.0003	0.0003	0.0003	0.0005	0.0004	0.0004	0.0004	0.0005	0.0006	0.0007	0.0007	0.0009
	0.0008	0.0014	0.0003	0.0006	0.0014	0.0015	0.0011	0.0018	0.0014	0.0004	0.0007	0.0006	0.0006	0.0006	0.0006	0.0007	0.0005	0.0007	0.0006	0.001	0.0017	0.0021	0.0022	0.002	0.002	0.0021	0.0009	0.0008	0.0008	0.0009	0.0008	0.0007	0.0008	0.0003	0.0003	0.0003	0.0003	0.0003	0.0003	0.0004	0.0006	0.0004	0.0005	0.0005	0.0006	0.0006	0.0006	0.0007	0.0008
	0.0008	0.0013	0.0003	0.0006	0.0016	0.0017	0.0013	0.0017	0.0013	0.0005	0.0007	0.0005	0.0006	0.0006	0.0007	0.0007	0.0005	0.0007	0.0006	0.0011	0.0019	0.0021	0.0021	0.002	0.0019	0.002	0.0008	0.0008	0.0008	0.0008	0.0007	0.0007	0.0009	0.0003	0.0003	0.0003	0.0003	0.0003	0.0004	0.0004	0.0006	0.0005	0.0005	0.0005	0.0006	0.0006	0.0006	0.0006	0.0008
	0.0008	0.0013	0.0003	0.0007	0.0017	0.0017	0.0015	0.0016	0.0012	0.0005	0.0006	0.0005	0.0007	0.0007	0.0007	0.0007	0.0004	0.0007	0.0006	0.0011	0.0021	0.0021	0.0021	0.0019	0.0018	0.0019	0.0008	0.0007	0.0008	0.0008	0.0007	0.0008	0.0009	0.0004	0.0003	0.0004	0.0004	0.0004	0.0004	0.0005	0.0005	0.0006	0.0006	0.0005	0.0006	0.0006	0.0006	0.0006	0.0007
	0.0008	0.0013	0.0003	0.0009	0.0017	0.0017	0.0016	0.0014	0.0011	0.0005	0.0005	0.0005	0.0007	0.0007	0.0007	0.0007	0.0004	0.0006	0.0005	0.0012	0.0022	0.002	0.002	0.0018	0.0017	0.0017	0.0008	0.0007	0.0008	0.0008	0.0008	0.0008	0.0009	0.0004	0.0004	0.0004	0.0004	0.0004	0.0005	0.0006	0.0005	0.0006	0.0006	0.0005	0.0006	0.0006	0.0007	0.0006	0.0007
	0.0009	0.0012	0.0003	0.0011	0.0017	0.0015	0.0017	0.0013	0.001	0.0006	0.0005	0.0004	0.0007	0.0007	0.0007	0.0006	0.0004	0.0006	0.0005	0.0014	0.0022	0.0019	0.0018	0.0016	0.0015	0.0016	0.0008	0.0007	0.0007	0.0008	0.0008	0.0008	0.0009	0.0005	0.0004	0.0005	0.0005	0.0005	0.0006	0.0006	0.0005	0.0005	0.0006	0.0005	0.0006	0.0007	0.0006	0.0006	0.0007
	0.001	0.0013	0.0003	0.0013	0.0015	0.0014	0.0016	0.0012	0.001	0.0006	0.0005	0.0005	0.0007	0.0006	0.0006	0.0006	0.0004	0.0005	0.0005	0.0015	0.0022	0.0018	0.0017	0.0015	0.0014	0.0015	0.0008	0.0008	0.0008	0.0009	0.0008	0.0009	0.001	0.0006	0.0005	0.0006	0.0006	0.0005	0.0006	0.0005	0.0005	0.0005	0.0006	0.0005	0.0006	0.0007	0.0006	0.0006	0.0007
	0.0012	0.0013	0.0003	0.0015	0.0014	0.0013	0.0015	0.0011	0.0011	0.0007	0.0005	0.0005	0.0006	0.0006	0.0006	0.0006	0.0004	0.0005	0.0005	0.0016	0.0021	0.0016	0.0015	0.0014	0.0013	0.0013	0.0007	0.0008	0.0008	0.0008	0.0008	0.001	0.001	0.0006	0.0006	0.0006	0.0006	0.0005	0.0005	0.0005	0.0006	0.0005	0.0006	0.0005	0.0007	0.0006	0.0006	0.0006	0.0007
	0.0013	0.0012	0.0003	0.0017	0.0013	0.0012	0.0014	0.0011	0.0011	0.0007	0.0005	0.0005	0.0006	0.0005	0.0005	0.0005	0.0004	0.0005	0.0005	0.0018	0.002	0.0015	0.0014	0.0013	0.0012	0.0013	0.0007	0.0008	0.0008	0.0009	0.0009	0.001	0.001	0.0006	0.0006	0.0005	0.0006	0.0005	0.0005	0.0005	0.0006	0.0005	0.0006	0.0006	0.0007	0.0005	0.0006	0.0006	0.0007
	0.0014	0.0011	0.0003	0.0017	0.0012	0.0011	0.0013	0.0011	0.0012	0.0007	0.0005	0.0005	0.0005	0.0005	0.0005	0.0005	0.0004	0.0005	0.0004	0.002	0.0018	0.0014	0.0013	0.0012	0.0011	0.0012	0.0007	0.0008	0.0008	0.0009	0.0009	0.001	0.001	0.0006	0.0005	0.0005	0.0005	0.0005	0.0005	0.0005	0.0007	0.0006	0.0006	0.0006	0.0007	0.0005	0.0006	0.0007	0.0007
	0.0016	0.001	0.0003	0.0017	0.0011	0.0011	0.0012	0.0011	0.0013	0.0007	0.0005	0.0005	0.0005	0.0005	0.0005	0.0005	0.0004	0.0005	0.0004	0.0021	0.0017	0.0013	0.0012	0.0011	0.0011	0.0011	0.0008	0.0009	0.0009	0.001	0.0009	0.001	0.0009	0.0005	0.0005	0.0005	0.0005	0.0005	0.0006	0.0006	0.0008	0.0006	0.0007	0.0006	0.0008		0.0005	0.0006	0.0007
	0.0017	0.0009	0.0003	0.0015	0.001	0.001	0.0011	0.001	0.0014	0.0006	0.0004	0.0005	0.0005	0.0005	0.0005	0.0005	0.0004	0.0005	0.0004	0.0021	0.0015	0.0012	0.0012	0.0011	0.0011	0.0011	0.0008	0.0009	0.0009	0.0009	0.0009	0.001	0.0009	0.0005	0.0005	0.0005	0.0006	0.0005	0.0006	0.0006	0.0009	0.0007	0.0007	0.0007	0.0009		0.0005	0.0006	0.0006
	0.0019	0.0008	0.0003	0.0014	0.001	0.001	0.0011	0.0011	0.0014	0.0006	0.0004	0.0005	0.0005	0.0005	0.0005	0.0005	0.0005	0.0004	0.0004	0.002	0.0014	0.0012	0.0011	0.0011	0.0011	0.0011	0.0008	0.0008	0.0009	0.001	0.0009	0.0009	0.0009	0.0006	0.0005	0.0006	0.0006	0.0006	0.0006	0.0006	0.0009	0.0007	0.0008	0.0008	0.001			0.0005	0.0006
	0.002	0.0008	0.0003	0.0013	0.001	0.001	0.0011	0.0012	0.0015	0.0005	0.0005	0.0005	0.0005	0.0005	0.0005	0.0005	0.0005	0.0004	0.0005	0.002	0.0013	0.0011	0.0011	0.0011	0.0011	0.0012	0.0009	0.0008	0.0009	0.001	0.0009	0.0009	0.0009	0.0006	0.0006	0.0006	0.0006	0.0006	0.0006	0.0007	0.0009	0.0009	0.0009	0.0009	0.001			0.0004	0.0006
	0.0021	0.0008	0.0003	0.0013	0.001	0.001	0.0011	0.0013	0.0015	0.0005	0.0005	0.0005	0.0005	0.0005	0.0005	0.0005	0.0005	0.0004	0.0005	0.0019	0.0013	0.0011	0.0011	0.0011	0.0012	0.0013	0.001	0.0008	0.0009	0.001	0.0009	0.0009	0.001	0.0007	0.0006	0.0006	0.0006	0.0006	0.0007	0.0008	0.0009	0.0009	0.0009	0.0008	0.0009				0.0005
	0.0022	0.0007	0.0003	0.0012	0.0011	0.0011	0.0011	0.0013	0.0015	0.0005	0.0005	0.0005	0.0005	0.0005	0.0004	0.0005	0.0006	0.0005	0.0006	0.0018	0.0012	0.0011	0.0012	0.0012	0.0013	0.0014	0.001	0.0008	0.0009	0.001	0.0009	0.0009	0.0011	0.0007	0.0006	0.0007	0.0007	0.0007	0.0009	0.0009	0.0009	0.0009	0.0009	0.0008	0.0009				0.0005
	0.0023	0.0007	0.0003	0.0011	0.0012	0.0012	0.0011	0.0013	0.0015	0.0005	0.0005	0.0006	0.0004	0.0005	0.0004	0.0005	0.0007	0.0005	0.0006	0.0016	0.0011	0.0011	0.0013	0.0014	0.0014	0.0015	0.001	0.0008	0.0009	0.001	0.0009	0.001	0.0011	0.0008	0.0007	0.0009	0.0009	0.0008	0.0009	0.0009	0.0009	0.0009	0.0009	0.0007	0.0009
	0.0025	0.0006	0.0003	0.0011	0.0013	0.0012	0.0012	0.0013	0.0015	0.0005	0.0006	0.0007	0.0004	0.0005	0.0004	0.0005	0.0008	0.0005	0.0007	0.0015	0.0011	0.0012	0.0014	0.0014	0.0015	0.0015	0.001	0.0008	0.0008	0.001	0.001	0.001	0.0013	0.0009	0.0008	0.0009	0.0009	0.0009	0.0009	0.0008	0.0009	0.0008	0.0008	0.0007	0.0009
	0.0026	0.0006	0.0004	0.0011	0.0013	0.0013	0.0013	0.0013	0.0014	0.0005	0.0007	0.0007	0.0004	0.0005	0.0005	0.0005	0.0009	0.0006	0.0008	0.0014	0.0012	0.0013	0.0014	0.0015	0.0015	0.0016	0.001	0.0009	0.0009	0.0011	0.0011	0.0011	0.0014	0.001	0.0009	0.0009	0.0009	0.0008	0.0009	0.0008	0.0009	0.0008	0.0008	0.0007	0.0009
	0.0028	0.0006	0.0004	0.0011	0.0013	0.0013	0.0013	0.0014	0.0013	0.0005	0.0007	0.0009	0.0005	0.0005	0.0005	0.0005	0.0011	0.0006	0.0009	0.0013	0.0013	0.0014	0.0015	0.0015	0.0015	0.0016	0.001	0.0009	0.0009	0.0012	0.0011	0.0012	0.0015	0.001	0.0008	0.0009	0.0009	0.0008	0.0009	0.0008	0.0009	0.0008	0.0008	0.0007	0.0009
	0.0029	0.0007	0.0005	0.0011	0.0013	0.0013	0.0013	0.0014	0.0013	0.0005	0.0009	0.001	0.0005	0.0005	0.0005	0.0006	0.0012	0.0008	0.0011	0.0012	0.0014	0.0014	0.0015	0.0015	0.0016	0.0016	0.001	0.001	0.001	0.0013	0.0013	0.0014	0.0014	0.0009	0.0008	0.0008	0.0009	0.0008	0.0009	0.0008	0.001	0.0008	0.0008	0.0007	0.0009
	0.003	0.0006	0.0005	0.0012	0.0014	0.0014	0.0014	0.0014	0.0013	0.0005	0.001	0.0011	0.0005	0.0006	0.0005	0.0006	0.0012	0.0009	0.0012	0.0011	0.0015	0.0015	0.0015	0.0015	0.0016	0.0016	0.001	0.0011	0.0011	0.0014	0.0014	0.0014	0.0013	0.0009	0.0007	0.0009	0.0009	0.0008	0.0009	0.0008	0.0011	0.0009	0.0009	0.0008	0.001
	0.003	0.0006	0.0005	0.0013	0.0014	0.0014	0.0014	0.0013	0.0014	0.0005	0.0011	0.0011	0.0006	0.0007	0.0006	0.0007	0.0012	0.001	0.0013	0.0011	0.0015	0.0015	0.0015	0.0015	0.0015	0.0016	0.001	0.0012	0.0011	0.0015	0.0015	0.0014	0.0012	0.0009	0.0007	0.0009	0.0009	0.0008	0.0009	0.0008	0.0013	0.0009	0.001	0.001	0.0012
	0.0029	0.0006	0.0005	0.0013	0.0014	0.0013	0.0014	0.0013	0.0014	0.0005	0.0012	0.0011	0.0006	0.0008	0.0007	0.0009	0.0012	0.0011	0.0013	0.0011	0.0016	0.0015	0.0015	0.0015	0.0015	0.0016	0.0011	0.0014	0.0013	0.0016	0.0015	0.0013	0.0011	0.0009	0.0008	0.0009	0.0009	0.0008	0.0009	0.0009	0.0015	0.0011	0.0011	0.0011	0.0014
	0.0028	0.0006	0.0006	0.0013	0.0014	0.0013	0.0014	0.0013	0.0014	0.0006	0.0012	0.0011	0.0007	0.0009	0.0009	0.001	0.0012	0.0012	0.0013	0.0011	0.0017	0.0015	0.0015	0.0014	0.0015	0.0015	0.0011	0.0014	0.0014	0.0015	0.0013	0.0012	0.001	0.0008	0.0008	0.001	0.0009	0.0008	0.001	0.001	0.0017	0.0012	0.0012	0.0014	0.0016
	0.0026	0.0006	0.0006	0.0013	0.0014	0.0013	0.0014	0.0014	0.0015	0.0006	0.0012	0.0011	0.0008	0.001	0.001	0.0011	0.0012	0.0012	0.0012	0.0012	0.0017	0.0015	0.0014	0.0014	0.0015	0.0015	0.0012	0.0014	0.0015	0.0014	0.0012	0.0011	0.001	0.0009	0.0008	0.0011	0.001	0.0009	0.0011	0.0012	0.0018	0.0015	0.0015	0.0016	0.0017
	0.0025	0.0006	0.0006	0.0013	0.0014	0.0013	0.0013	0.0014	0.0017	0.0007	0.0012	0.0011	0.001	0.0011	0.0011	0.0011	0.0012	0.0012	0.0012	0.0013	0.0017	0.0015	0.0014	0.0014	0.0014	0.0014	0.0013	0.0013	0.0014	0.0012	0.0011	0.0011	0.0008	0.001	0.0009	0.0012	0.0011	0.0011	0.0013	0.0014	0.0019	0.0017	0.0017	0.0017	0.0018
	0.0023	0.0005	0.0007	0.0014	0.0014	0.0014	0.0013	0.0014	0.0018	0.0008	0.0012	0.0011	0.0011	0.0012	0.0012	0.0012	0.0012	0.0012	0.0012	0.0014	0.0017	0.0014	0.0013	0.0014	0.0014	0.0015	0.0014	0.0012	0.0013	0.0011	0.001	0.001	0.0008	0.0011	0.001	0.0013	0.0013	0.0012	0.0015	0.0016	0.0019	0.0018	0.0018	0.0018	0.0018
	0.0022	0.0005	0.0007	0.0014	0.0014	0.0014	0.0013	0.0015	0.0019	0.0009	0.0012	0.0012	0.0011	0.0012	0.0012	0.0012	0.0012	0.0012	0.0012	0.0014	0.0017	0.0014	0.0013	0.0014	0.0014	0.0015	0.0015	0.0011	0.0012	0.001	0.0009	0.0009	0.0007	0.0013	0.0012	0.0016	0.0015	0.0015	0.0017	0.0017	0.002	0.0019	0.0019	0.0018	0.0018
	0.002	0.0005	0.0008	0.0014	0.0015	0.0015	0.0013	0.0017	0.0019	0.001	0.0012	0.0012	0.0011	0.0012	0.0012	0.0012	0.0012	0.0012	0.0012	0.0015	0.0017	0.0013	0.0013	0.0014	0.0014	0.0014	0.0015	0.0011	0.0011	0.0009	0.0008	0.0009	0.0007	0.0015	0.0014	0.0017	0.0017	0.0017	0.0018	0.0018	0.002	0.0019	0.0019	0.0019	0.0019
	0.0019	0.0004	0.0008	0.0013	0.0015	0.0015	0.0014	0.0018	0.0019	0.0011	0.0012	0.0012	0.0011	0.0012	0.0012	0.0012	0.0011	0.0012	0.0011	0.0015	0.0016	0.0013	0.0014	0.0014	0.0014	0.0014	0.0014	0.001	0.001	0.0008	0.0008	0.0008	0.0007	0.0016	0.0016	0.0019	0.0019	0.0018	0.0019	0.0019	0.0021	0.0019	0.0019	0.0019	0.0019
	0.0019	0.0004	0.0008	0.0013	0.0015	0.0016	0.0014	0.0018	0.0018	0.0012	0.0011	0.0012	0.0011	0.0012	0.0012	0.0012	0.001	0.0012	0.0011	0.0015	0.0016	0.0013	0.0013	0.0014	0.0013	0.0014	0.0012	0.0009	0.001	0.0008	0.0007	0.0008	0.0007	0.0018	0.0017	0.002	0.002	0.0019	0.0019	0.0019	0.0021	0.002	0.002	0.0019	0.0018
	0.0019	0.0004	0.0008	0.0013	0.0017	0.0018	0.0015	0.0018	0.0018	0.0012	0.0011	0.0011	0.0011	0.0011	0.0012	0.0012	0.0008	0.0011	0.0011	0.0015	0.0015	0.0013	0.0012	0.0013	0.0013	0.0013	0.0011	0.0008	0.0009	0.0008	0.0007	0.0007	0.0006	0.0019	0.0018	0.002	0.002	0.002	0.0019	0.002	0.002	0.002	0.0019	0.0018	0.0017
	0.0017	0.0004	0.0008	0.0014	0.0018	0.0018	0.0017	0.0018	0.0017	0.0012	0.001	0.001	0.0011	0.0011	0.0012	0.0012	0.0007	0.0011	0.0009	0.0015	0.0015	0.0012	0.0012	0.0013	0.0013	0.0012	0.0011	0.0008	0.0008	0.0008	0.0007	0.0007	0.0006	0.0019	0.0019	0.002	0.0021	0.002	0.002	0.002	0.0019	0.0019	0.0018	0.0017	0.0015
	0.0016	0.0004	0.0009	0.0014	0.0018	0.0018	0.0018	0.0017	0.0015	0.0011	0.0009	0.0009	0.0011	0.0011	0.0012	0.0012	0.0006	0.001	0.0008	0.0014	0.0015	0.0012	0.0012	0.0012	0.0012	0.0012	0.001	0.0008	0.0008	0.0008	0.0007	0.0007	0.0006	0.002	0.0019	0.002	0.0021	0.0021	0.002	0.0019	0.0019	0.0018	0.0017	0.0016	0.0014
	0.0016	0.0005	0.0009	0.0015	0.0018	0.0018	0.0019	0.0017	0.0014	0.0011	0.0008	0.0008	0.0011	0.0011	0.0012	0.0012	0.0005	0.0009	0.0007	0.0014	0.0014	0.0012	0.0012	0.0012	0.0012	0.0011	0.0009	0.0008	0.0008	0.0008	0.0007	0.0006	0.0006	0.002	0.0019	0.0021	0.0022	0.0021	0.0019	0.0018	0.0018	0.0017	0.0016	0.0014	0.0012
	0.0016	0.0005	0.0009	0.0015	0.0018	0.0018	0.0019	0.0015	0.0012	0.0011	0.0007	0.0007	0.0011	0.0011	0.0011	0.0011	0.0005	0.0008	0.0006	0.0013	0.0013	0.0012	0.0011	0.0011	0.0011	0.0009	0.0008	0.0007	0.0008	0.0007	0.0007	0.0006	0.0006	0.002	0.002	0.002	0.0021	0.0021	0.0018	0.0018	0.0017	0.0016	0.0014	0.0012	0.001
	0.0015	0.0005	0.0009	0.0017	0.0017	0.0017	0.0019	0.0014	0.001	0.0012	0.0007	0.0006	0.0011	0.0011	0.0011	0.0009	0.0004	0.0006	0.0005	0.0013	0.0013	0.0011	0.001	0.0009	0.0009	0.0007	0.0008	0.0007	0.0008	0.0007	0.0007	0.0007	0.0005	0.002	0.0019	0.002	0.002	0.002	0.0017	0.0017	0.0016	0.0015	0.0013	0.001	0.0008
	0.0015	0.0006	0.0009	0.0018	0.0017	0.0016	0.0018	0.0012	0.0008	0.0012	0.0005	0.0005	0.001	0.0009	0.0009	0.0008	0.0004	0.0005	0.0004	0.0012	0.0013	0.0011	0.0009	0.0007	0.0007	0.0006	0.0008	0.0007	0.0007	0.0006	0.0007	0.0006	0.0005	0.0019	0.0018	0.0019	0.0019	0.0019	0.0016	0.0016	0.0015	0.0013	0.0011	0.0008	0.0006
	0.0015	0.0006	0.0009	0.0019	0.0016	0.0015	0.0018	0.0011	0.0006	0.0011	0.0005	0.0005	0.0009	0.0008	0.0008	0.0007	0.0003	0.0004	0.0003	0.0013	0.0012	0.0009	0.0007	0.0006	0.0006	0.0005	0.0008	0.0006	0.0007	0.0007	0.0007	0.0006	0.0004	0.0018	0.0017	0.0019	0.0018	0.0018	0.0015	0.0014	0.0013	0.0011	0.0009	0.0006	0.0004
	0.0015	0.0007	0.0008	0.0019	0.0015	0.0013	0.0017	0.0009	0.0005	0.0011	0.0005	0.0004	0.0008	0.0008	0.0007	0.0006	0.0003	0.0003	0.0003	0.0013	0.0012	0.0007	0.0006	0.0005	0.0005	0.0004	0.0008	0.0006	0.0006	0.0006		0.0005	0.0003	0.0018	0.0017	0.0018	0.0017	0.0017	0.0013	0.0012	0.0012	0.0009	0.0007	0.0004	0.0003
	0.0015	0.0007	0.0007	0.0019	0.0014	0.0012	0.0015	0.0006	0.0004	0.0011	0.0004	0.0004	0.0007	0.0007	0.0006	0.0005	0.0003	0.0003	0.0002	0.0013	0.0011	0.0006	0.0005	0.0004	0.0004	0.0003	0.0008	0.0006	0.0007	0.0005		0.0005	0.0003	0.0017	0.0016	0.0017	0.0016	0.0016	0.0012	0.0011	0.001	0.0007	0.0005	0.0004	0.0002
	0.0016	0.0007	0.0006	0.0018	0.0012	0.001	0.0013	0.0005	0.0003	0.0009	0.0003	0.0004	0.0006	0.0006	0.0005	0.0004	0.0002	0.0002		0.0013	0.0009	0.0005	0.0004	0.0003	0.0003	0.0003	0.0007	0.0006	0.0006	0.0005		0.0004	0.0002	0.0016	0.0015	0.0016	0.0015	0.0015	0.001	0.0008	0.0008	0.0006	0.0004	0.0002
	0.0016	0.0008	0.0005	0.0018	0.0011	0.0008	0.0012	0.0004	0.0003	0.0008	0.0003	0.0004	0.0005	0.0005	0.0004	0.0004	0.0002	0.0002		0.0013	0.0007	0.0005	0.0004	0.0003	0.0003	0.0002	0.0007	0.0005	0.0006	0.0004		0.0003		0.0015	0.0014	0.0015	0.0013	0.0013	0.0008	0.0006	0.0006	0.0004	0.0003
	0.0016	0.0008	0.0003	0.0017	0.0008	0.0006	0.001	0.0003	0.0002	0.0007	0.0003	0.0003	0.0005	0.0005	0.0004	0.0003	0.0002	0.0001		0.0013	0.0006	0.0004	0.0003	0.0002	0.0002	0.0002	0.0007	0.0005	0.0005	0.0004		0.0003		0.0014	0.0014	0.0014	0.0012	0.0011	0.0007	0.0005	0.0005	0.0004	0.0002
	0.0016	0.0008	0.0003	0.0015	0.0007	0.0005	0.0007	0.0002	0.0002	0.0007	0.0003	0.0003	0.0004	0.0004	0.0003	0.0002	0.0002			0.0012	0.0005	0.0003	0.0002	0.0002	0.0002	0.0002	0.0007	0.0004	0.0005	0.0003		0.0002		0.0013	0.0013	0.0013	0.0011	0.001	0.0005	0.0004	0.0004	0.0002
	0.0016	0.0009	0.0002	0.0014	0.0006	0.0005	0.0005	0.0002	0.0001	0.0006	0.0003	0.0003	0.0003	0.0004	0.0003	0.0002	0.0002			0.0011	0.0005	0.0003	0.0002	0.0002	0.0002		0.0007	0.0003	0.0004	0.0003				0.0012	0.0012	0.001	0.0009	0.0007	0.0004	0.0003	0.0003
	0.0015	0.001		0.0012	0.0005	0.0004	0.0004	0.0002		0.0005	0.0003	0.0003	0.0002	0.0003	0.0002	0.0002				0.0011	0.0004	0.0002	0.0002	0.0001			0.0007	0.0002	0.0004	0.0002				0.0011	0.0011	0.0009	0.0007	0.0006	0.0003	0.0002
	0.0015	0.0011		0.0011	0.0004	0.0003	0.0003			0.0005	0.0003	0.0003	0.0002	0.0003	0.0002					0.0009	0.0003	0.0002	0.0001				0.0007	0.0002	0.0003					0.001	0.001	0.0007	0.0005	0.0005	0.0002
	0.0015	0.0012		0.0008	0.0003	0.0003	0.0003			0.0004	0.0003	0.0003	0.0002	0.0002						0.0007	0.0003	0.0002					0.0006	0.0002	0.0002					0.0008	0.0008	0.0005	0.0005	0.0004
	0.0014	0.0012		0.0007	0.0003	0.0003	0.0002			0.0004	0.0002	0.0002	0.0002	0.0002						0.0006	0.0003	0.0002					0.0006	0.0001						0.0007	0.0007	0.0004	0.0004	0.0002
	0.0014	0.0012		0.0006	0.0002	0.0002	0.0002			0.0004	0.0002	0.0002	0.0001							0.0005	0.0003	0.0001					0.0005	0.0001						0.0006	0.0005	0.0003	0.0003
	0.0013	0.0013		0.0005	0.0002	0.0002				0.0004	0.0002	0.0002	0.0001							0.0005	0.0003						0.0005							0.0005	0.0004	0.0003	0.0002
	0.0012	0.0013		0.0004	0.0002	0.0002				0.0003	0.0002	0.0002								0.0004	0.0003						0.0004							0.0004	0.0003	0.0002
	0.0011	0.0014		0.0004	0.0002	0.0001				0.0003	0.0002	0.0002								0.0003	0.0002						0.0003							0.0003	0.0003
	0.0011	0.0013		0.0003	0.0001					0.0003	0.0002	0.0001								0.0003	0.0002						0.0003							0.0002	0.0002
	0.001	0.0013		0.0003	0.0001					0.0003	0.0001	0.0001								0.0003	0.0002						0.0003							0.0002	0.0002
	0.001	0.0013		0.0003	0.0001					0.0003	0.0001									0.0003	0.0002						0.0002							0.0002
	0.001	0.0013		0.0003						0.0003										0.0003
	0.001	0.0013		0.0003						0.0003										0.0003
	0.0011	0.0012		0.0003						0.0003										0.0003
	0.0012	0.0012		0.0003						0.0003										0.0003
	0.0013	0.0012		0.0003						0.0003										0.0002
	0.0015	0.0012		0.0002						0.0002										0.0002
	0.0016	0.0013		0.0002						0.0002										0.0002
	0.0018	0.0014		0.0002						0.0002										0.0002
	0.0018	0.0014		0.0002						0.0002										0.0002
	0.0018	0.0015		0.0001						0.0001										0.0001
	0.0017	0.0015		0.0001						0.0001										0.0001
	0.0015	0.0014
	0.0014	0.0013
	0.0013	0.0012
	0.0011	0.001
	0.0009	0.0009
	0.0008	0.0007
	0.0007	0.0006
	0.0007	0.0006
	0.0006	0.0005
	0.0006	0.0005
	0.0006	0.0005
	0.0007	0.0006
	0.0007	0.0006
	0.0008	0.0007
	0.0008	0.0008
	0.0009	0.0008
	0.001	0.0009
	0.0011	0.001
	0.0012	0.0011
	0.0012	0.0011
	0.0011	0.0011
	0.0011	0.0011
	0.001	0.0011
	0.001	0.0011
	0.0009	0.0011
	0.0008	0.0011
	0.0008	0.001
	0.0008	0.001
	0.0008	0.0009
	0.0009	0.001
	0.0009	0.0009
	0.001	0.0009
	0.0011	0.0009
	0.0012	0.0009
	0.0013	0.0009
	0.0014	0.0009
	0.0014	0.001
	0.0016	0.001
	0.0017	0.001
	0.0019	0.001
	0.002	0.001
	0.002	0.001
	0.002	0.0011
	0.0019	0.0012
	0.0018	0.0013
	0.0016	0.0014
	0.0015	0.0015
	0.0013	0.0015
	0.0013	0.0016
	0.0012	0.0016
	0.0011	0.0016
	0.0011	0.0014
	0.0011	0.0012
	0.0011	0.0011
	0.0012	0.0009
	0.0013	0.0009
	0.0013	0.0008
	0.0014	0.0008
	0.0015	0.0007
	0.0016	0.0008
	0.0017	0.0009
	0.0018	0.0009
	0.0018	0.0009
	0.0017	0.0009
	0.0017	0.0009
	0.0016	0.0009
	0.0014	0.0009
	0.0012	0.0009
	0.0009	0.0009
	0.0008	0.0008
	0.0007	0.0008
	0.0007	0.0008
	0.0006	0.0008
	0.0006	0.0009
	0.0006	0.0009
	0.0006	0.0009
	0.0006	0.0009
	0.0007	0.0009
	0.0007	0.0009
	0.0008	0.0008
	0.0009	0.0007
	0.001	0.0006
	0.0011	0.0006
	0.0011	0.0006
	0.0012	0.0006
	0.0012	0.0006
	0.0012	0.0007
	0.0012	0.0008
	0.0011	0.0009
	0.0011	0.001
	0.001	0.0011
	0.0009	0.0011
	0.0008	0.0012
	0.0008	0.0013
	0.0007	0.0013
	0.0006	0.0014
	0.0005	0.0014
	0.0005	0.0013
	0.0005	0.0012
	0.0005	0.001
	0.0005	0.0009
	0.0006	0.0009
	0.0006	0.0008
	0.0007	0.0007
	0.0008	0.0006
	0.001	0.0006
	0.0012	0.0005
	0.0014	0.0005
	0.0017	0.0005
	0.0019	0.0006
	0.0022	0.0006
	0.0023	0.0007
	0.0024	0.0008
	0.0023	0.0008
	0.0021	0.0009
	0.0019	0.001
	0.0016	0.0011
	0.0014	0.0012
	0.0012	0.0012
	0.001	0.0012
	0.0009	0.0011
	0.0009	0.0011
	0.0008	0.0011
	0.0008	0.0011
	0.0008	0.0012
	0.0008	0.0012
	0.0008	0.0012
	0.0009	0.0012
	0.001	0.0013
	0.001	0.0013
	0.001	0.0013
	0.001	0.0013
	0.001	0.0014
	0.001	0.0014
	0.0011	0.0014
	0.0011	0.0014
	0.0011	0.0014
	0.0011	0.0013
	0.001	0.0011
	0.0009	0.0009
	0.0009	0.0008
	0.0008	0.0007
	0.0008	0.0006
	0.0008	0.0005
	0.0007	0.0004
	0.0008	0.0003
	0.0008	0.0003
	0.0008	0.0003
	0.0009	0.0003
	0.001	0.0003
	0.001	0.0003
	0.0011	0.0003
	0.0011	0.0004
	0.0011	0.0004
	0.0011	0.0004
	0.0011	0.0004
	0.0011	0.0004
	0.0011	0.0004
	0.001	0.0004
	0.001	0.0005
	0.001	0.0005
	0.001	0.0005
	0.0009	0.0006
	0.0008	0.0007
	0.0008	0.0007
	0.0009	0.0008
	0.0009	0.0008
	0.0009	0.0007
	0.0009	0.0007
	0.001	0.0007
	0.0011	0.0007
	0.0012	0.0007
	0.0013	0.0008
	0.0014	0.0008
	0.0015	0.0008
	0.0015	0.0008
	0.0015	0.0008
	0.0014	0.0007
	0.0014	0.0007
	0.0014	0.0006
	0.0014	0.0005
	0.0013	0.0005
	0.0013	0.0004
	0.0013	0.0004
	0.0013	0.0004
	0.0013	0.0004
	0.0014	0.0004
	0.0014	0.0004
	0.0014	0.0004
	0.0014	0.0005
	0.0013	0.0005
	0.0013	0.0006
	0.0013	0.0007
	0.0013	0.0008
	0.0013	0.0009
	0.0013	0.0011
	0.0012	0.0012
	0.0012	0.0013
	0.0012	0.0014
	0.0012	0.0012
	0.0012	0.001
	0.0011	0.0008
	0.0011	0.0007
	0.0011	0.0005
	0.0011	0.0004
	0.001	0.0003
	0.001
	0.0008
	0.0007
[truncated: 37 more columns]

## Sheet: Table S3
Table S3: Structural parameters for CSO model.
Nucleotides	Tilt angle (degrees)	Roll angle (degrees)	Twist angle (degrees)	Shift displacement (angstroms)	Slide displacement (angstroms)	Rise displacement (angstroms)
AAA	0	0	34.3	0	0	3.4
AAC	0	3.7	34.3	0	0	3.4
AAG	0	5.2	34.3	0	0	3.4
AAT	0	0.7	34.3	0	0	3.4
ACA	0	5.2	34.3	0	0	3.4
ACC	0	5.4	34.3	0	0	3.4
ACG	0	5.4	34.3	0	0	3.4
ACT	0	5.8	34.3	0	0	3.4
AGA	0	3.3	34.3	0	0	3.4
AGC	0	7.5	34.3	0	0	3.4
AGG	0	5.4	34.3	0	0	3.4
ATA	0	2.8	34.3	0	0	3.4
ATC	0	5.3	34.3	0	0	3.4
ATG	0	6.7	34.3	0	0	3.4
CAA	0	3.3	34.3	0	0	3.4
CAC	0	6.5	34.3	0	0	3.4
CAG	0	4.2	34.3	0	0	3.4
CCA	0	5.4	34.3	0	0	3.4
CCC	0	6	34.3	0	0	3.4
CCG	0	4.7	34.3	0	0	3.4
CGA	0	8.3	34.3	0	0	3.4
CGC	0	7.5	34.3	0	0	3.4
CTA	0	2.2	34.3	0	0	3.4
CTC	0	5.4	34.3	0	0	3.4
GAA	0	3	34.3	0	0	3.4
GAC	0	5.4	34.3	0	0	3.4
GCA	0	6	34.3	0	0	3.4
GCC	0	10	34.3	0	0	3.4
GGA	0	3.8	34.3	0	0	3.4
GTA	0	3.7	34.3	0	0	3.4
TAA	0	2	34.3	0	0	3.4
TCA	0	5.4	34.3	0	0	3.4
TTT	0	0	34.3	0	0	3.4
GTT	0	3.7	34.3	0	0	3.4
CTT	0	5.2	34.3	0	0	3.4
ATT	0	0.7	34.3	0	0	3.4
TGT	0	5.2	34.3	0	0	3.4
GGT	0	5.4	34.3	0	0	3.4
CGT	0	5.4	34.3	0	0	3.4
AGT	0	5.8	34.3	0	0	3.4
TCT	0	3.3	34.3	0	0	3.4
GCT	0	7.5	34.3	0	0	3.4
CCT	0	5.4	34.3	0	0	3.4
TAT	0	2.8	34.3	0	0	3.4
GAT	0	5.3	34.3	0	0	3.4
CAT	0	6.7	34.3	0	0	3.4
TTG	0	3.3	34.3	0	0	3.4
GTG	0	6.5	34.3	0	0	3.4
CTG	0	4.2	34.3	0	0	3.4
TGG	0	5.4	34.3	0	0	3.4
GGG	0	6	34.3	0	0	3.4
CGG	0	4.7	34.3	0	0	3.4
TCG	0	8.3	34.3	0	0	3.4
GCG	0	7.5	34.3	0	0	3.4
TAG	0	2.2	34.3	0	0	3.4
GAG	0	5.4	34.3	0	0	3.4
TTC	0	3	34.3	0	0	3.4
GTC	0	5.4	34.3	0	0	3.4
TGC	0	6	34.3	0	0	3.4
GGC	0	10	34.3	0	0	3.4
TCC	0	3.8	34.3	0	0	3.4
TAC	0	3.7	34.3	0	0	3.4
TTA	0	2	34.3	0	0	3.4
TGA	0	5.4	34.3	0	0	3.4

## Sheet: Table S4
Table S4: Experimentally measured and computationally (CSO and CSO-EPBD) calculated J factors.
ID	Sequence Name	Sequence Length	Computationally calculated J factor*		Experimentally measured J factor
			CSO model	CSO-EPBD model
1	CA_325bp	325	5.31e-08	7.94e-08	4.6e-08
2	CA_322bp	322	1.19e-07	1.27e-07	4.46e-08
3	CA_94bp	94	3.18e-11	1.64e-10	6.4e-11
4	E13_116bp	116	3.61e-11	2.83e-10	1.74e-10
5	E13_105bp	105	2.01e-11	1.53e-10	1.42e-10
6	E13_102bp	102	1.16e-11	4.74e-11	1.23e-11
7	E13_99bp	99	5.26e-14	9.18e-12	1.73e-11
8	E13_95bp	95	3.76e-12	1.22e-10	4.4e-11
9	E13_94bp	94	2.96e-12	9.06e-11	5.14e-11
10	E8_116bp	116	2.59e-10	1.17e-09	1.62e-10
11	E8_105bp	105	2.55e-10	8.09e-10	1.3e-10
12	E8_104bp	104	1.48e-10	4.07e-10	1.25e-10
13	E8_100bp	100	2.19e-13	2.49e-11	6.79e-12
14	E8_98bp	98	2e-12	1.5e-10	7.43e-12
15	E8_96bp	96	1.22e-11	2e-10	1.3e-11
16	E8_95bp	95	2.03e-11	1.83e-10	2.43e-11
17	E8_94bp	94	2.42e-11	2.11e-10	6.81e-11
18	E8_92bp	92	2.28e-12	2.76e-11	1.31e-11
19	E8_89bp	89	8.77e-15	1.78e-11	2.31e-12
20	E6_116bp	116	7.8e-11	6.67e-10	1.87e-10
21	E6_105bp	105	2.06e-11	2.01e-10	1.6e-10
22	E6_99bp	99	3.51e-14	1.1e-11	1.03e-10
23	E6_96bp	96	1.06e-12	8.95e-11	2.51e-11
24	E6_95bp	95	2.17e-12	1.17e-10	1.3e-11
25	E6_94bp	94	4.1e-12	1.28e-10	9.02e-11
26	E6_93bp	93	2.05e-12	7.83e-11	5.29e-11
27	5S_105bp	105	1.04e-11	2.18e-10	5.43e-10
28	5S_99bp	99	8.77e-14	1.65e-11	5.5e-11
29	5S_97bp	97	6.14e-14	3e-11	2.79e-10
30	5S_95bp	95	5.93e-13	6.61e-11	4.58e-10
31	5S_94bp	94	2.22e-12	9.43e-11	5.03e-10
32	5S_93bp	93	2.96e-12	1.1e-10	2.77e-10
33	5S_90bp	90	6.84e-13	2.09e-11	9.16e-12
34	TA_105bp	105	3.84e-10	3.27e-09	1.67e-09
35	TA_104bp	104	1.38e-09	5.85e-09	6.14e-10
36	TA_101bp	101	8.77e-10	1.08e-09	1.45e-10
37	TA_100bp	100	1.94e-10	2.36e-10	4.86e-11
38	TA_98bp	98	1.1e-12	3.49e-11	6.63e-11
39	TA_96bp	96	2.11e-12	1.34e-10	3.6e-10
40	TA_95bp	95	1.27e-11	2.37e-10	6.89e-10
41	TA_94bp	94	2.76e-10	1.03e-09	1.06e-09
42	TA_93bp	93	5.01e-11	2.67e-10	4.7e-10
43	TA_92bp	92	4.31e-11	1.85e-10	7.94e-11
44	TA_90bp	90	4.79e-12	3.11e-11	2.82e-11
45	TA_89bp	89	5.13e-13	2.06e-11	2.2e-11
46	S67BP	57	1e-15	1.87e-12	3.54e-10
47	S69BP	59	1e-15	2.23e-12	3.39e-10
48	S71BP	61	1e-15	9.09e-12	9.08e-11
49	S73BP	63	1e-15	2.95e-11	6.94e-10
50	S74BP	64	1e-15	9.27e-12	9.08e-11
51	S76BP	66	1e-15	5.23e-12	2.86e-11
52	S93BP	83	3.42e-13	4.67e-11	2.3e-10
53	S94BP	84	3.91e-13	6.4e-11	1.8e-10
54	S97BP	87	2.63e-14	3.35e-11	2.54e-10
55	S99BP	89	1e-15	9.27e-12	6.9e-10
56	S101BP	91	1.32e-13	1.7e-11	7.7e-10
57	S103BP	93	8.55e-13	5.27e-11	3.75e-10
58	S105BP	95	1.54e-12	8.72e-11	2.2e-10
59	S106BP	96	9.12e-13	8.3e-11	2e-10
60	S201BP	191	9.54e-10	3.86e-09	1e-08
61	TA_63bp	63	5.26e-14	6.58e-11	1.16e-08
62	E817_63bp	63	4.39e-14	1.17e-10	9.07e-10
63	E838_63bp	63	1e-15	8.02e-11	1.91e-10
64	E8A10_63bp	63	8.77e-15	2.38e-11	9.72e-10
65	E8A26_63bp	63	1e-15	4.45e-11	1.63e-10
66	ACAT_201bp	201	3.35e-09	1.33e-08	9.6e-09
67	ACCAGG_201bp	201	1.78e-09	6.87e-09	8.9e-09
68	ACGAGC_199bp	199	2.97e-09	6.93e-09	2.6e-09
69	AGC_199bp	199	4.29e-09	8.58e-09	7.4e-09
70	CAA_200bp	200	6.28e-09	1.28e-08	3.4e-09
71	CAACTT_198bp	198	8.63e-09	1.2e-08	2.6e-09
72	AGAT_200bp	200	9.89e-09	2.58e-08	8.5e-09
73	CAGT_200bp	200	3.07e-09	8.42e-09	2.64e-09
74	LPL1_200bp	200	6.02e-09	1.42e-08	4.6e-09
75	CATCTA_200bp	200	4.97e-09	1.64e-08	4.57e-09
76	HPL1_198bp	198	9.65e-09	1.3e-08	5.4e-09
77	HPL2_198bp	198	9.37e-09	1.36e-08	1.4e-09
78	LPL2_201bp	201	9.23e-10	3.77e-09	1.05e-09
79	R6-1_126bp	126	5.01e-11	4.38e-10	6.95e-09
80	R6-2_126bp	126	5.41e-09	8.63e-09	1.32e-08
81	R6-3_126bp	126	5.68e-08	8.53e-08	1.21e-08
82	R6-4_126bp	126	3.81e-08	4.77e-08	1.82e-08
83	R6-5_126bp	126	3.07e-09	8.19e-09	9.75e-09
84	R6-6_126bp	126	1.38e-07	2.16e-07	1.8e-08
85	9M_126bp	126	8.92e-07	3.45e-06	3.7e-08
86	12M_126bp	126	3.58e-07	3.85e-06	3.71e-08
* J-factors less than 1.00E-15 are reported as 1.00E-15.

## Sheet: Table S5
Without mismatch			With Mismatch (in red)
Base pair	EPBD profile		Base pair	Mismatch
G:C	0.0006		G:C	0.0006
C:G	0.0008		C:G	0.0008
T:A	0.0012		T:A	0.0012
A:T	0.0016		A:T	0.0016
G:C	0.0019		G:C	0.0019
T:A	0.0023		T:A	0.0023
A:T	0.0026		A:T	0.0026
C:G	0.0029		C:G	0.0029
C:G	0.0031		C:G	0.0031
T:A	0.0035		T:A	0.0035
C:G	0.0037		C:G	0.0037
A:T	0.0039		A:T	0.0039
A:T	0.004		A:T	0.004
T:A	0.004		T:A	0.004
A:T	0.004		A:T	0.004
T:A	0.0039		T:A	0.0039
A:T	0.0038		A:T	0.0038
G:C	0.0035		G:C	0.0035
A:T	0.0033		A:T	0.0033
C:G	0.0031		C:G	0.0031
T:A	0.0029		T:A	0.0029
C:G	0.0029		C:G	0.0029
C:G	0.0027		C:G	0.0027
C:G	0.0026		C:G	0.0026
T:A	0.0024		T:A	0.0024
T:A	0.0023		T:A	0.0023
T:A	0.0022		T:A	0.0022
G:C	0.0021		G:C	0.0021
A:T	0.0021		A:T	0.0021
C:G	0.0021		C:C	1
C:G	0.0021		C:G	0.0021
C:G	0.0021		C:G	0.0021
A:T	0.0022		A:T	0.0022
T:A	0.0023		T:A	0.0023
G:C	0.0025		G:C	0.0025
A:T	0.0026		A:T	0.0026
C:G	0.0026		C:G	0.0026
T:A	0.0026		T:A	0.0026
A:T	0.0027		A:T	0.0027
T:A	0.0026		T:A	0.0026
C:G	0.0025		C:G	0.0025
C:G	0.0023		C:G	0.0023
T:A	0.0021		T:A	0.0021
C:G	0.002		C:G	0.002
A:T	0.0019		A:T	0.0019
C:G	0.0018		C:G	0.0018
C:G	0.0017		C:G	0.0017
T:A	0.0015		T:A	0.0015
C:G	0.0014		C:G	0.0014
C:G	0.0014		C:G	0.0014
A:T	0.0013		A:T	0.0013
C:G	0.0013		C:G	0.0013
C:G	0.0013		C:G	0.0013
G:C	0.0012		G:C	0.0012
T:A	0.001		T:A	0.001
T:A	0.0009		T:A	0.0009
T:A	0.0007		T:A	0.0007
C:G	0.0006		C:G	0.0006
A:T	0.0004		A:T	0.0004
G:C	0.0006		G:C	0.0006
C:G	0.0008		C:G	0.0008
